# Supplementary material for: Dataset of socio-economic and waste collection indicators for Portugal at municipal level
Source: Data Brief. 2018 Dec 28;22:658–61. doi: 10.1016/j.dib.2018.12.069 (PMC6327732; doi:10.1016/j.dib.2018.12.069)
Supplement: Supplementary file 2 — Supplementary material. [file mmc2.xlsx]

## Sheet: Folha1
	Area (km2)	Total population	% population in the age range of				% of Population living in urbanised areas with total inhabitants in the range				Degree of urbanisation
			< 20	20-40	40-65	> 65	<2000	2000-4999	5000-9999	>10000
Source of data	[3,4,7,8]		(calculated)				(calculated)				(calculated)
Abrantes	714.69	36909	16.447	19.5599	36.5851	27.419	40.0941	12.9892	0	46.9167	63.731
Águeda	335	47127	17.7595	23.0878	37.1053	22.0581	80.7706	19.2294	0	0	87.6622
Aguiar da Beira	206.77	5081	14.2771	22.1576	36.5751	27.0704	100	0	0	0	52.0888
Alandroal	542.68	5404	15.1487	19.3451	35.4535	30.1091	100	0	0	0	38.7286
Albergaria-a-Velha	159	24724	18.9128	24.1357	37.1539	19.814	79.4036	0	20.5964	0	75.2442
Albufeira	140.66	40232	21.9731	25.2673	36.6737	16.0958	42.8162	8.25904	0	48.9248	83.5754
Alcácer do Sal	1499.87	12266	16.5494	20.4137	34.911	28.192	52.8438	0	47.1562	0	69.6471
Alcanena	127.33	13239	17.8966	21.91	35.1458	25.0857	57.5353	42.4647	0	0	65.8274
Alcobaça	408.14	55150	18.1563	23.2779	36.6371	21.9323	74.8699	14.986	10.1441	0	82.8234
Alcochete	128.36	18733	24.4845	25.838	33.3615	16.3265	21.4184	17.8895	0	60.6921	100
Alcoutim	575.36	2513	10.3152	13.508	30.7818	45.5178	100	0	0	0	39.8894
Alenquer	304.22	43070	21.3991	25.0741	34.8121	18.7263	68.1882	0	31.8118	0	67.5086
Alijó	297.6	11170	15.0186	20.1943	34.6318	30.1916	100	0	0	0	26.6023
Aljezur	323.5	5622	17.1953	18.5674	33.66	30.6842	100	0	0	0	57.1429
Aljustrel	458.47	8672	15.9817	20.747	37.0214	26.285	50.081	49.919	0	0	63.3266
Almada	70.01	169914	20.2908	22.9975	34.3337	22.3804	4.25904	20.212	13.1173	62.4117	100
Almeida	517.98	6394	10.5221	18.6013	34.8076	36.1488	69.3593	30.6407	0	0	47.6717
Almeirim	222.12	23169	19.6113	22.6024	34.0057	23.7979	26.1978	0	22.9766	50.8256	84.3302
Almodôvar	777.88	7026	16.4862	21.3368	32.9291	29.3056	59.8872	40.1128	0	0	55.4668
Alpiarça	95.36	7340	19.0095	20.8443	33.3563	26.8451	22.5786	0	77.4214	0	100
Alter do Chão	362.07	3346	15.3074	21.972	33.171	29.6105	35.1488	64.8512	0	0	64.1221
Alvaiázere	160	7048	14.1479	20.7542	32.9728	32.1982	100	0	0	0	27.5541
Alvito	264.85	2502	16.0678	26.7662	34.8405	22.4465	100	0	0	0	51.3739
Amadora	23.78	176298	19.8966	24.384	33.2242	22.4969	0	0	0	100	100
Amarante	301.33	54604	19.8727	24.4529	38.3023	17.3796	69.6591	7.86826	0	22.4726	88.6191
Amares	81.95	18359	20.1469	25.8155	36.3248	17.7348	65.7155	0	34.2845	0	93.9397
Anadia	217	28345	16.4092	20.5563	37.2056	25.8432	87.9657	12.0343	0	0	68.8965
Ansião	176	12773	16.0886	20.9399	36.0534	26.9421	100	0	0	0	43.9168
Arcos de Valdevez	447.6	21753	14.9117	20.6538	32.3429	32.1101	83.442	16.558	0	0	54.9993
Arganil	333	11669	14.6901	21.0637	36.211	28.0703	76.1795	23.8205	0	0	32.7139
Armamar	117.24	5973	15.5721	20.6838	37.0345	26.7773	100	0	0	0	23.9079
Arouca	329	21751	19.6507	23.702	37.02	19.646	86.1711	13.8289	0	0	25.6094
Arraiolos	683.75	7155	16.1395	23.1855	33.6487	27.0969	68.7356	31.2644	0	0	45.8924
Arronches	314.65	3015	12.3232	23.468	32.7609	31.5152	100	0	0	0	62.4718
Arruda dos Vinhos	77.96	14367	23.2504	25.2656	32.6342	18.8841	53.2148	0	46.7852	0	70.563
Aveiro	200	77229	19.3662	25.0006	36.6367	19.0003	39.1816	12.2664	0	48.5519	100
Avis	605.97	4414	14.2792	21.6594	34.7697	29.4064	100	0	0	0	40.4299
Azambuja	262.66	22262	18.4195	24.6479	35.7815	21.1692	58.9851	12.1115	28.9035	0	63.246
Baião	174.53	19585	18.377	24.6696	36.8057	20.158	88.9533	11.0467	0	0	73.9524
Barcelos	378.9	118808	20.1754	26.0098	37.7192	16.099	82.9065	0	0	17.0935	100
Barrancos	168.42	1728	18.0376	23.0905	36.8978	22.0917	100	0	0	0	100
Barreiro	36.39	76604	19.1192	21.3763	34.429	25.0807	10.03	6.30618	21.5517	62.1121	100
Batalha	103	15805	19.8182	24.5091	35.7283	19.9697	100	0	0	0	63.8767
Beja	1146.48	34372	20.176	22.5759	35.3352	21.9246	34.7018	0	0	65.2982	73.6374
Belmonte	118.76	6554	15.5392	21.5064	37.3984	25.6174	63.3912	36.6088	0	0	56.9145
Benavente	521.38	29878	22.9211	26.621	33.1584	17.3061	14.5904	0	45.7735	39.6361	100
Bombarral	91.29	12703	17.6005	23.1165	35.9212	23.4014	66.4519	33.5481	0	0	79.9333
Borba	145.19	7078	15.7466	21.2529	35.8553	27.2168	45.0975	54.9025	0	0	61.6362
Boticas	321.96	5352	13.2054	20.1596	34.657	32.073	100	0	0	0	77.0261
Braga	183.4	181528	20.8358	27.0257	36.8806	15.2596	24.5788	0	0	75.4212	100
Cabeceiras de Basto	241.82	16202	20.5179	25.6474	35.066	18.7811	86.4034	13.5966	0	0	64.6255
Cadaval	174.89	13855	18.3069	21.7394	33.4999	26.4827	78.704	21.296	0	0	52.6505
Caldas da Rainha	255.69	51525	18.935	24.1203	35.6198	21.3327	48.0292	0	0	51.9708	78.9828
Caminha	136.52	16176	16.2489	23.3259	35.7152	24.7288	62.3651	37.6349	0	0	83.1201
Campo Maior	247.2	8247	20.7103	24.9357	33.1537	21.2247	11.6485	0	88.3515	0	92.7311
Cantanhede	391	36234	16.5212	22.8415	34.7322	25.9163	78.1008	6.1921	15.7071	0	40.4737
Cartaxo	158.17	24137	18.9116	23.2986	35.588	22.2185	44.8328	10.6165	0	44.5507	89.2694
Cascais	97.4	209869	21.8379	24.7017	33.8331	19.6292	13.6745	39.5173	27.7006	19.1075	100
Castanheira de Pêra	67	2939	13.4706	17.7681	34.7779	34.1278	100	0	0	0	100
Castelo Branco	1438.19	53674	17.1896	22.1318	35.9904	24.6976	29.5282	8.73657	0	61.7352	75.1176
Castelo de Paiva	115.01	16050	20.2215	23.8215	38.5927	17.3894	54.3776	45.6224	0	0	92.1728
Castelo de Vide	264.91	3150	14.5125	19.3068	36.184	30.1911	31.8462	68.1538	0	0	82.6746
Castro Marim	300.84	6472	16.4799	22.0977	33.629	27.8711	100	0	0	0	45.7773
Castro Verde	569.44	7184	17.9365	24.009	34.8749	23.2218	42.2897	57.7103	0	0	73.3266
Celorico da Beira	247.22	7284	15.5404	20.7992	34.078	29.6101	72.9104	27.0896	0	0	37.4699
Celorico de Basto	181.07	19552	18.9667	26.4565	34.8323	19.7754	88.1779	11.8221	0	0	38.6518
Chamusca	746.01	9695	15.248	19.9582	35.5405	29.3055	67.0158	32.9842	0	0	42.4401
Chaves	591.23	40260	15.5926	22.3227	35.8381	26.2541	55.1657	0	0	44.8343	59.015
Cinfães	239.29	19244	19.0794	22.3882	36.444	22.1042	100	0	0	0	56.1122
Coimbra	317	136964	17.2144	21.3427	37.3114	24.136	24.6827	1.50632	0	73.811	100
Condeixa-a-Nova	139	17371	20.3429	24.2761	36.1046	19.3108	77.4798	22.5202	0	0	66.3802
Constância	80.37	3995	19.6388	22.448	35.7662	22.2473	100	0	0	0	54.203
Coruche	1115.72	18725	15.8329	18.0358	35.7189	30.4341	66.4761	33.5239	0	0	58.5416
Covilhã	555.6	48964	16.1505	20.2856	37.5874	25.9827	45.5297	19.0223	0	35.448	73.8048
Crato	398.07	3415	13.4771	18.5385	34.112	34.0222	100	0	0	0	82.3113
Cuba	172.09	4788	19.2682	25.6768	32.0431	23.1176	33.6203	66.3797	0	0	67.8214
Elvas	631.29	21737	19.0934	23.1829	34.8817	22.8514	27.8967	0	0	72.1033	76.1812
Entroncamento	13.73	20515	20.6353	25.0012	35.8604	18.5273	0	0	0	100	100
Espinho	21.06	29882	16.7544	20.3752	38.7393	24.1479	8.18599	25.1652	0	66.6488	100
Esposende	95.41	34083	21.1243	26.74	36.0593	16.0881	41.8696	29.3922	28.7382	0	100
Estarreja	108	26555	18.7638	23.8646	36.531	20.8558	83.6241	16.3759	0	0	89.7519
Estremoz	513.8	13404	15.1689	21.2153	34.3663	29.2722	47.7371	0	52.2629	0	60.2123
Évora	1307.08	53963	19.0522	22.7325	36.2101	22.0126	21.7966	4.17344	0	74.03	86.345
Faro	202.57	61117	20.2831	23.1432	35.8353	20.745	30.7063	0	7.97553	61.3182	81.0185
Felgueiras	115.74	57329	20.9972	27.1165	37.7264	14.1651	59.2112	13.0716	0	27.7172	100
Ferreira do Alentejo	648.21	8028	16.786	22.8923	35.0672	25.3047	55.5542	44.4458	0	0	62.4264
Ferreira do Zêzere	190.38	8230	16.73	22.3312	33.6929	27.2705	100	0	0	0	27.4058
Figª da Foz	379	61076	17.2083	21.9071	36.55	24.3379	76.7646	6.92636	0	16.3091	64.1133
Figª de Castelo Rodrigo	508.57	5956	15.3179	21.4383	31.7919	31.5199	58.8658	41.1342	0	0	49.5025
Figueiró dos Vinhos	173	5941	14.2635	18.5512	35.6846	31.6044	100	0	0	0	63.1889
Fornos de Algodres	131.45	4809	14.8592	23.0349	34.5734	27.6166	100	0	0	0	32.3536
Fronteira	248.6	3121	16.298	21.6981	34.6454	27.5537	100	0	0	0	61.1402
Fundão	700.2	27813	15.8671	21.1767	35.3042	27.6739	72.2487	0	27.7513	0	45.5758
Gavião	294.59	3694	11.8696	16.8571	34.8844	36.5004	100	0	0	0	42.4159
Góis	263	4079	15.1729	20.1464	33.7793	31.0528	100	0	0	0	50.4019
Golegã	84.32	5615	16.6366	22.5731	34.1573	26.7052	31.9122	68.0878	0	0	69.7206
Gondomar	131.86	166590	19.2838	23.9965	38.7549	17.9672	13.1955	0	0	86.8045	99.1021
Gouveia	300.61	13192	14.018	19.026	34.0195	32.9672	75.9362	24.0638	0	0	30.7284
Grândola	825.94	14772	16.7926	23.7045	34.0892	25.4477	53.966	0	46.034	0	72
Guarda	712.1	40406	17.5539	22.1884	38.2616	22.0086	38.8989	0	0	61.1011	63.0236
Guimarães	240.95	155214	19.5477	25.4412	39.0015	16.0121	44.0382	18.0668	7.79958	30.0954	99.4879
Idanha-a-Nova	1416.34	8804	13.7259	15.9402	29.2024	41.201	78.3141	21.6859	0	0	26.9435
Ílhavo	73	38410	19.8166	24.3155	37.5075	18.3708	17.4335	10.8218	0	71.7446	100
Lagoa	88.25	22755	20.6028	23.6476	35.5899	20.1772	64.1349	9.99782	25.8672	0	90.4512
Lagos	212.99	30746	21.1832	23.6941	34.8013	20.3376	40.7678	0	0	59.2322	82.8344
Lamego	165.42	25616	17.6134	23.4714	37.6055	21.3333	58.0608	0	0	41.9392	66.7544
Leiria	565	126897	19.5539	25.0521	36.254	19.1431	60.6949	0	0	39.3051	91.1643
Lisboa	100.05	506892	19.1998	20.434	32.0286	28.3384	0.131816	0	0	99.8682	100
Loulé	763.67	69342	20.5334	24.2568	34.8103	20.4052	45.6699	11.0433	0	43.2868	72.4666
Lourinhã	147.17	25600	20.3403	25.2185	34.7604	19.6964	83.1552	16.8448	0	0	87.3308
Lousã	138	17331	20.8178	24.6166	35.9259	18.6513	47.9493	0	52.0507	0	81.5636
Lousada	96.08	47126	22.5526	27.7305	37.2393	12.4862	74.2672	5.36434	20.3685	0	100
Mação	399.98	6746	12.0145	19.1057	32.159	36.8263	100	0	0	0	48.0439
Mafra	291.65	81580	24.1798	27.3827	32.726	15.7176	60.4877	8.23629	16.7347	14.5413	94.9289
Manteigas	121.98	3219	13.3796	20.953	37.5828	28.1792	22.7988	77.2012	0	0	84.352
Marco de Canaveses	201.89	52594	21.9486	26.2014	37.1584	14.6993	70.9373	0	9.95136	19.1113	100
Marinha Grande	187	38681	19.2863	23.8085	35.6934	21.2222	62.1985	23.7197	14.0818	0	100
Marvão	154.9	3268	13.8039	19.7064	34.01	32.6046	100	0	0	0	18.4092
Matosinhos	62.42	173748	18.6026	24.1518	37.8321	19.4164	0	0	8.69739	91.3026	100
Mealhada	111	20255	17.6172	23.3555	36.3722	22.6798	66.8543	33.1457	0	0	80.0919
Mêda	286.05	4835	13.1209	18.864	32.7814	35.3175	58.1315	41.8685	0	0	46.9667
Melgaço	238.25	8614	12.4661	17.9502	32.5864	37.0327	78.1287	21.8713	0	0	54.0466
Mértola	1292.87	6608	12.9495	17.5181	34.3726	35.2369	100	0	0	0	38.6895
Mesão Frio	26.65	4133	17.7696	23.1127	37.5735	21.6176	100	0	0	0	96.1147
Mira	124	12260	16.8186	22.5962	35.0547	25.5719	63.8588	36.1412	0	0	89.8109
Miranda do Corvo	126	12984	17.2411	23.4187	37.3298	22.0338	75.0954	24.9046	0	0	57.9268
Moimenta da Beira	219.97	9904	18.5445	23.4198	33.6285	24.4478	70.8872	29.1128	0	0	28.3886
Moita	55.26	65196	20.9837	23.2968	36.2572	19.4669	12.1734	19.6656	0	68.161	100
Monção	211.31	18547	14.0589	22.7278	34.228	29.0125	77.5091	22.4909	0	0	65.5722
Monchique	395.3	5514	12.5391	18.1366	35.3342	34.1005	61.2572	38.7428	0	0	79.5835
Mondim de Basto	172.08	7196	18.2865	24.382	35.8287	21.573	100	0	0	0	43.6384
Monforte	420.25	3134	20.0713	22.9248	31.8093	25.2918	100	0	0	0	41.2492
Montalegre	805.46	9638	12.5967	18.7202	34.3151	34.421	100	0	0	0	28.8965
Montemor-o-Novo	1232.97	16443	15.4813	20.652	34.3708	29.5267	50.2151	0	49.7849	0	66.0314
Montemor-o-Velho	229	25911	16.7655	24.3678	35.295	23.5873	79.1678	20.8322	0	0	58.1058
Montijo	348.62	54877	22.3507	29.9686	30.8343	16.85	30.7231	0.333841	0	68.943	88.9594
Mora	443.95	4534	14.2567	19.0165	34.9425	31.8746	55.9261	44.0739	0	0	49.8238
Moura	958.46	14333	21.0578	22.1877	34.4255	22.3572	30.7839	16.3645	52.8516	0	74.6919
Mourão	278.63	2553	20.119	20.6349	37.1032	22.3413	100	0	0	0	65.7623
Murça	189.37	5676	16.351	20.5861	34.4532	28.6812	64.8353	35.1647	0	0	35.8328
Murtosa	73	10437	20.8213	25.4772	32.9478	20.7924	14.2655	85.7345	0	0	100
Nazaré	82.43	14455	19.1853	22.8417	35.9099	22.0979	15.4902	19.9367	64.5732	0	88.6141
Nisa	575.68	6737	13.821	18.2193	32.5137	35.4765	54.9799	45.0201	0	0	47.9187
Óbidos	141.55	11617	19.0734	21.9443	35.2243	23.8009	81.0737	18.9263	0	0	59.1073
Odemira	1720.6	25283	16.1232	22.3528	34.4202	27.1238	72.5121	27.4879	0	0	52.2982
Oeiras	45.88	173149	20.5358	22.3477	33.8303	23.2885	4.91053	13.4668	19.3778	62.2449	100
Oleiros	471.09	5315	9.72488	19.6408	32.1742	38.5556	100	0	0	0	42.5937
Oliveira de Azeméis	161	67756	17.4881	23.5956	38.9784	19.9425	56.7358	9.80455	11.4938	21.9659	96.8031
Oliveira de Frades	145.35	10075	19.4118	25.015	34.0977	21.5155	75.0804	24.9196	0	0	68.1168
Oliveira do Bairro	87	23443	20.081	25.3839	33.9563	20.5957	86.3297	13.6703	0	0	100
Ourém	417	45932	18.7575	24.099	35.3789	21.7735	67.859	0	32.141	0	75.2908
Ourique	663.31	4969	14.1713	20.3327	34.6478	30.9509	100	0	0	0	53.3984
Ovar	148	54919	19.08	24.2171	38.6917	18.0203	64.6612	15.4699	0	19.8689	100
Paços de Ferreira	70.99	57004	22.1707	27.702	37.2504	12.8858	55.5378	13.3564	31.1058	0	100
Palmela	465.12	64065	22.0434	24.5774	34.5403	18.8436	44.5767	7.39285	17.0394	30.9911	86.277
Pampilhosa da Serra	396	4257	10.4651	19.1134	30.2083	40.2859	100	0	0	0	32.1215
Paredes	156.76	86611	22.4525	26.6755	37.3225	13.553	27.2215	18.69	24.4445	29.644	98.1004
Paredes de Coura	138.19	8866	16.072	22.991	32.9762	28.0178	100	0	0	0	26.1109
Pedrógão Grande	129	3686	16.2193	19.7796	33.2297	30.8844	100	0	0	0	65.0785
Penacova	217	14678	15.6014	20.1958	37.1818	27.049	100	0	0	0	65.3474
Penafiel	212.24	70891	21.7759	26.2949	37.3629	14.5706	66.5786	12.587	0	20.8344	96.2817
Penamacor	563.71	5160	10.4525	19.3638	29.8558	40.407	100	0	0	0	36.2346
Penedono	133.71	2755	16.3469	21.7712	35.3137	26.679	100	0	0	0	38.4698
Penela	132	5734	16.3145	20.0394	34.187	29.5308	100	0	0	0	61.8398
Peniche	77.55	27011	19.9361	23.0043	35.5782	21.4999	29.4959	17.0973	0	53.4068	100
Peso da Régua	94.86	16310	17.3393	23.272	38.0386	21.375	44.3699	0	55.6301	0	74.7382
Pinhel	484.52	9035	14.1367	19.6118	33.2099	33.0865	70.2815	29.7185	0	0	35.9486
Pombal	626	55217	17.9309	23.144	35.0585	23.874	88.4872	0	11.5128	0	34.2447
Ponte da Barca	182.11	11578	16.9111	23.5202	35.1842	24.4194	73.4599	26.5401	0	0	51.2591
Ponte de Lima	320.25	42610	19.4225	24.611	35.0542	20.9242	81.1876	5.91981	12.8925	0	83.6581
Ponte de Sor	839.71	15818	16.8216	21.5398	35.6946	25.976	53.6419	0	46.3581	0	66.6457
Portalegre	447.14	23350	17.6797	21.4283	35.3334	25.5759	37.9783	0	0	62.0217	63.4892
Portel	601.01	6152	16.6832	21.0396	34.802	27.5578	59.9098	40.0902	0	0	39.3726
Portimão	182.06	55334	22.0954	24.4382	34.273	19.1971	51.8862	0	10.839	37.2748	93.0196
Porto	41.42	216405	16.8757	20.009	35.5467	27.5705	0	0	0	100	100
Porto de Mós	262	24342	18.9516	23.0127	36.1658	21.8825	85.03	14.97	0	0	74.9352
Póvoa de Lanhoso	134.65	21717	19.9667	24.7848	37.2119	18.0552	82.916	17.084	0	0	79.4786
Póvoa de Varzim	82.21	62615	20.8672	24.8058	37.3328	17.0022	32.9454	3.88752	0	63.1671	100
Proença-a-Nova	395.4	7790	13.0695	21.2054	33.7152	32.075	73.3341	26.6659	0	0	59.3606
Redondo	369.51	6693	18.0539	24.3795	32.8995	24.7427	46.295	53.705	0	0	81.2775
Reguengos de Monsaraz	464	10422	18.6827	22.5046	34.4553	24.3962	43.3413	0	56.6587	0	66.4345
Resende	123.35	10659	19.537	23.0857	34.9464	22.4879	78.3615	21.6385	0	0	54.1
Ribeira de Pena	217.46	6246	16.9012	21.7532	34.983	26.4273	100	0	0	0	42.3705
Rio Maior	272.76	20788	19.1978	22.6081	35.8378	22.3708	62.4953	0	37.5047	0	56.9012
Sabrosa	156.92	6062	16.4608	21.9199	34.7913	26.8781	100	0	0	0	22.7199
Sabugal	822.7	11588	11.0769	16.7869	33.7058	38.4656	100	0	0	0	21.2769
Salvaterra de Magos	243.93	21859	18.9419	22.3535	35.3816	23.3415	17.5324	54.5151	27.9525	0	94.0926
Sta. Marta de Penaguião	69.28	6894	15.4276	20.9227	37.4082	26.2856	100	0	0	0	56.7856
Santarém	552.54	59047	18.8329	21.518	35.3024	24.3501	49.5177	4.55949	0	45.9228	58.5145
Santiago do Cacém	1059.69	29342	16.5791	22.2531	35.8166	25.3684	50.842	0	49.158	0	64.0292
Santo Tirso	136.6	69779	17.3149	23.4748	38.9115	20.3089	28.0735	20.5592	11.8244	39.5428	97.6935
São Brás de Alportel	153.37	10553	19.4108	22.7169	36.2543	21.6559	55.6837	44.3163	0	0	100
São João da Madeira	8	21625	18.4945	24.852	38.4666	18.2009	0	0	0	100	100
São João da Pesqueira	266.11	7418	17.8142	23.4973	35.7104	23.0464	100	0	0	0	29.8396
Sardoal	92.15	3829	15.2614	25.0066	33.99	25.8471	100	0	0	0	61.0292
Seia	435.69	23419	14.5051	20.9897	37.3846	27.1464	68.2698	9.93847	21.7918	0	58.7723
Seixal	95.45	164181	21.0421	24.9239	35.8346	18.2018	16.1731	19.4567	49.5113	14.8589	100
Sernancelhe	228.61	5511	15.4917	24.0249	34.3527	26.2223	100	0	0	0	29.9528
Serpa	1105.63	15097	16.4486	22.3318	36.1709	25.0822	34.4556	32.4906	33.0538	0	83.9802
Sertã	446.73	15226	16.8237	21.3812	33.6606	28.1611	85.573	14.427	0	0	39.2169
Sesimbra	195.72	50668	23.0075	27.0171	33.2684	16.7168	36.4869	17.0606	11.3495	35.103	100
Setúbal	230.33	117973	21.4006	22.6896	35.0273	20.886	19.75	8.77419	0	71.4758	100
Sever do Vouga	130	12000	16.6171	22.1194	36.2996	25.0149	100	0	0	0	36.7553
Silves	680.06	36555	18.8979	23.5594	34.2627	23.291	63.1498	19.8621	16.9881	0	82.7094
Sines	203.3	13748	18.6732	24.6489	36.9661	19.7411	12.4666	0	0	87.5334	92.458
Sintra	319.23	381728	22.3975	24.2275	37.1854	16.1906	16.9259	7.20844	10.2569	65.6088	100
Sobral de Monte Agraço	52.1	10207	21.2706	25.7917	35.1554	17.8213	71.5735	28.4265	0	0	62.8773
Soure	264	18499	15.8097	19.8738	35.103	29.2413	100	0	0	0	58.6175
Sousel	279.32	4718	16.056	20.3664	33.2543	30.431	100	0	0	0	37.3884
Tabuaço	133.86	6162	15.1718	25.1718	35.0736	24.6481	100	0	0	0	28.4846
Tarouca	100.08	7809	19.1813	24.4851	35.8522	20.5458	100	0	0	0	53.8947
Tavira	606.97	25463	17.9526	22.2542	33.8766	25.9284	49.1268	0	0	50.8732	62.6053
Terras de Bouro	277.46	6712	16.4346	21.8977	35.5478	26.1955	100	0	0	0	20
Tomar	351.2	38382	16.4153	20.8244	35.9157	26.8525	62.9643	0	0	37.0357	45.2635
Torres Novas	270	35663	17.8769	22.2566	35.1003	24.7747	53.2723	11.8038	0	34.9239	64.823
Torres Vedras	407.15	78961	20.0495	24.4683	35.0219	20.4642	75.1387	2.4149	0	22.4464	96.1311
Trancoso	361.52	9378	13.7544	21.7743	33.9442	30.581	72.4539	27.5461	0	0	44.8741
Trofa	72.02	38335	19.4524	25.8284	38.4418	16.2853	35.1471	0	20.2646	44.5883	95.9997
Vagos	165	22897	19.158	25.3793	34.4336	21.051	83.4362	16.5638	0	0	80.6179
Vale de Cambra	147	22319	16.3852	22.5154	37.6113	23.5111	76.767	0	23.233	0	83.6808
Valença	117.13	13609	16.9458	22.7697	36.2552	24.059	53.6915	0	46.3085	0	62.8409
Valpaços	548.74	15748	13.4061	18.116	34.2422	34.2745	76.235	23.765	0	0	61.4979
Vendas Novas	222.39	11602	18.0277	21.6193	32.9681	27.4024	18.2762	0	81.7238	0	93.8255
Viana do Alentejo	393.67	5365	18.8315	24.7495	33.6737	22.8209	55.3892	44.6108	0	0	47.4864
Viana do Castelo	319.02	86378	17.9389	23.4861	37.1764	21.402	47.1378	10.0445	8.81037	34.0073	95.2844
Vidigueira	316.61	5688	19.9254	24.2231	32.4276	23.4949	53.3884	46.6116	0	0	49.4277
Vieira do Minho	216.44	12367	17.3667	23.0165	36.6085	23.0492	100	0	0	0	22.9065
Vila de Rei	191.55	3399	12.1814	22.703	31.0611	34.1731	100	0	0	0	76.1919
Vila do Bispo	179.06	5204	16.5224	22.9275	34.4874	26.1396	100	0	0	0	63.4585
Vila do Conde	149.03	79459	20.5915	25.3027	36.7174	17.3935	60.351	3.64377	0	36.0052	100
Vila Franca de Xira	318.19	140266	21.7731	26.0629	35.8434	16.325	9.66863	7.36379	25.7762	57.1914	100
Vila Nova da Barquinha	49.53	7294	17.6986	21.2192	34.863	26.2877	100	0	0	0	47.4129
Vila Nova de Cerveira	108.47	9004	17.3109	24.2689	35.2717	23.1933	100	0	0	0	77.8137
Vila Nova de Gaia	168.46	301496	19.7507	24.7788	37.5781	17.8937	1.01623	1.7913	8.60087	88.5916	100
Vila Nova de Poiares	84	7141	19.5365	25.8069	35.9591	18.7829	100	0	0	0	59.3147
Vila Pouca de Aguiar	437.07	12494	14.9091	20.1817	36.0075	28.9179	80.3519	19.6481	0	0	59.4187
Vila Real	378.8	50501	18.9431	23.9328	37.4363	19.6958	42.866	0	0	57.134	67.3898
Vila Real de Sto. Antº	61.25	19065	20.2938	24.1133	34.7954	20.8132	27.1351	14.241	0	58.6239	78.9911
Vila Velha de Ródão	329.91	3304	8.55566	20.3005	31.7081	39.5584	100	0	0	0	51.182
Vila Verde	228.67	47487	20.8424	26.7977	34.1535	18.217	76.3887	10.1508	13.4606	0	92.2884
Vila Viçosa	194.86	8039	16.887	21.2568	38.7483	23.1457	40.726	59.274	0	0	80.3115
Viseu	507.1	98129	19.7976	25.1421	35.0016	20.0608	67.2976	10.6191	0	22.0833	77.4343
Vizela	24.7	23807	20.4409	27.7818	38.2777	13.5249	55.2031	0	0	44.7969	100
