# Supplementary material for: Dataset of socio-economic and waste collection indicators for Portugal at municipal level
Source: Data Brief. 2018 Dec 28;22:658–61. doi: 10.1016/j.dib.2018.12.069 (PMC6327732; doi:10.1016/j.dib.2018.12.069)
Supplement: Supplementary file 3 — Supplementary material. [file mmc3.xlsx]

## Sheet: Folha1 (2)
	% of population over 15 years-old with the education level of					Number of school years attended
	1st cycle	2nd cycle	3rd cycle	Secondary	Higher education
Source of data	[9]
Abrantes	43.9	11.5	19.3	14.3	10.3	6.5
Águeda	40.5	15.9	19.2	13.6	9.7	6.5
Aguiar da Beira	61.2	9.4	13.5	10.6	4.6	5
Alandroal	55.9	13.6	15.2	10	5	5.2
Albergaria-a-Velha	38.8	17.7	19.9	13	9.5	6.5
Albufeira	29.9	12.6	23.2	21.4	11.5	7.3
Alcácer do Sal	51.1	13.1	16.3	12.2	6.7	5.6
Alcanena	43	13.9	18.3	15.1	9	6.5
Alcobaça	42.7	12.5	19.6	14.8	9.4	6.4
Alcochete	28.2	10.5	19.7	20.6	19.8	7.8
Alcoutim	64	11.4	11	8.8	4.5	4.7
Alenquer	38.9	13.3	20.5	17.1	9.2	6.5
Alijó	56.9	12.9	13.7	10.2	5.6	5.4
Aljezur	43.2	9.8	18.2	18.6	9.3	6.5
Aljustrel	47.5	11.6	20	12.4	8	6.1
Almada	31.2	10.8	20.9	18.9	17	7.7
Almeida	56.3	9.1	15.1	11.9	7	5.8
Almeirim	44.1	12.7	17.6	14.2	10.5	6.3
Almodôvar	51.6	9	21.5	11.7	5.9	5.5
Alpiarça	48.4	10.5	18	13	9.5	6
Alter do Chão	52.9	11.3	15.6	12.5	7.3	5.7
Alvaiázere	57.4	10.7	14	10.9	6.2	5.4
Alvito	45.9	11.8	19.3	14.5	7.8	6.1
Amadora	32.9	11.3	20.7	19	14.9	7.5
Amarante	47.3	13.1	18.3	12.2	8.5	6
Amares	41.6	15.1	19.1	14.7	8.4	6.3
Anadia	45.5	12.9	16.6	12.9	11.1	6.5
Ansião	50.3	11	16.6	13.7	7.1	5.9
Arcos de Valdevez	59.4	9.9	13.8	10.1	6.4	5.1
Arganil	53.4	11.1	18.2	11.6	5.3	5.6
Armamar	54.5	13.6	14.8	11.2	5.3	5.5
Arouca	46.6	18.2	16.5	10.3	7.4	5.8
Arraiolos	46	12.6	18.9	14.2	7.5	6.1
Arronches	54.2	11.3	15.6	11.7	6.8	5.5
Arruda dos Vinhos	36.1	12.5	18.3	17.9	13.9	6.9
Aveiro	29.5	12.3	20	15.7	21.5	8.1
Avis	53.1	12.2	15.9	11.7	6.4	5.5
Azambuja	41.9	13	20.1	15.7	8.4	6.4
Baião	54.9	14.8	16.2	9.4	4.3	5.1
Barcelos	39.4	20.6	20	12.2	7.1	6.2
Barrancos	42.7	15.2	18.1	17.7	5.9	6.1
Barreiro	35.4	11.1	21.2	18.5	12.8	7.3
Batalha	41.1	13.1	19.5	15.1	10	6.5
Beja	34.8	10.9	20.7	16.5	16.1	7.3
Belmonte	50.5	11.6	15.8	13.2	8	6
Benavente	34.5	14.4	21.7	17.7	10.5	6.7
Bombarral	44.9	13.7	18.5	13.6	8.4	6.3
Borba	48.5	13.1	16.3	14.3	7.1	5.9
Boticas	64.3	11.1	9.9	9.2	5	4.8
Braga	29.2	13	20.3	17.3	19.2	7.8
Cabeceiras de Basto	45.2	17.2	18.3	11.6	7	5.7
Cadaval	48.7	13.2	17	13.7	6.6	5.8
Caldas da Rainha	37.2	11.1	20.7	17	12.9	7
Caminha	41.1	12.4	18.9	15.6	11.1	6.8
Campo Maior	43.2	11.9	19.7	15.8	8.6	6.2
Cantanhede	46.9	11.9	16.6	12.9	10.9	6.3
Cartaxo	37.8	12.9	20.7	16.5	11.1	6.8
Cascais	23.1	8.9	19.6	21.4	25.4	8.8
Castanheira de Pêra	57.9	10.1	15.9	10.3	5.1	5.4
Castelo Branco	39.6	9.2	18.5	16.9	14.9	7.2
Castelo de Paiva	40.6	24	19.1	10.4	5.2	5.8
Castelo de Vide	48.6	9.6	19.1	12.9	9.4	6.2
Castro Marim	46.5	13.6	18	13.7	7.6	6
Castro Verde	44.8	11.5	19	13.8	9.9	6.4
Celorico da Beira	56.1	8.9	16.7	10.7	6.9	5.5
Celorico de Basto	49.3	15.7	17.3	11.4	5.6	5.6
Chamusca	52.6	13.4	16.9	10.4	6.2	5.6
Chaves	45.4	10.9	16.3	14.7	12	6.6
Cinfães	54.1	18.5	14	8.8	4.2	5
Coimbra	28.9	8.9	17.4	16.9	26.9	8.8
Condeixa-a-Nova	37.5	9.1	18	17	17.3	7.3
Constância	41.6	11.3	19.7	16.2	10.2	6.5
Coruche	54.6	10.6	15.5	11.7	6.9	5.5
Covilhã	42.4	10.7	18.1	15	12.8	6.9
Crato	57.1	11.2	16.1	9.3	5.7	5.3
Cuba	44.9	11.5	19	14.9	8.9	6.3
Elvas	40	12.7	20.4	16.3	9.7	6.5
Entroncamento	27.3	10.3	22.2	21.3	17.6	7.9
Espinho	40.6	12.7	17.8	13.9	14.3	7
Esposende	36.5	18.6	19.1	13.6	11.4	6.6
Estarreja	41.8	15.6	20.1	12.5	9.3	6.4
Estremoz	45.8	10.6	18	15.6	9.2	6.3
Évora	32.1	10.9	18.7	18.7	18.5	7.8
Faro	29.8	9.5	20	19.8	19.8	8
Felgueiras	45.2	17.3	19	11.9	6	5.8
Ferreira do Alentejo	50.2	12.4	17.8	11.7	7.2	5.7
Ferreira do Zêzere	54.3	11.6	16.3	11.9	5.1	5.4
Figª da Foz	38.8	11.2	19.6	16	13.6	7
Figª de Castelo Rodrigo	56.6	11.7	14.3	9.4	7.4	5.4
Figueiró dos Vinhos	53.9	11.4	15.6	11.5	6.6	5.7
Fornos de Algodres	59.7	9.3	14.2	9.5	6.6	5.4
Fronteira	48.4	13.3	17.4	12.5	7.9	5.8
Fundão	48.6	10.9	18	12	9.5	6.1
Gavião	60	11.6	16.1	8	3.8	5.1
Góis	57.1	9.7	17.4	10.4	4.8	5.3
Golegã	43.1	12.8	19.2	14.5	9.6	6.4
Gondomar	36.6	14.4	20.4	16.4	11.1	6.9
Gouveia	55.3	10.3	14.8	10.2	8.8	5.8
Grândola	47.2	13.8	16.7	14.3	7.3	5.9
Guarda	36.2	9.1	20.9	15.8	17	7.5
Guimarães	40.4	16.1	20.2	13.2	9.3	6.5
Idanha-a-Nova	64.7	8.5	13	8.4	5.1	4.7
Ílhavo	35.6	13.6	20.1	14.6	15.2	7.2
Lagoa	34.4	12.7	23.5	18.3	10	6.9
Lagos	32.4	11.5	22	20.5	12.3	7.2
Lamego	43.8	13.6	17.1	13.3	11.7	6.4
Leiria	35	12.3	20.2	16.6	14.7	7.2
Lisboa	27.1	8.2	15.6	16.9	31.1	9.2
Loulé	37.1	11.3	21	18.4	11.1	6.9
Lourinhã	43	14.1	18.6	14.6	8.8	6.2
Lousã	37	12.4	21.4	16.6	11.6	6.9
Lousada	43.3	20.1	20.3	10.1	5.7	5.7
Mação	55.5	10.3	18	9.8	5.8	5.5
Mafra	30.9	12.8	20.1	18.9	15.9	7.3
Manteigas	55.8	10.1	14.1	11.9	7.3	5.9
Marco de Canaveses	45.2	18.7	18.7	10.9	5.8	5.7
Marinha Grande	36.2	12.1	21.8	17.7	11.1	7
Marvão	53.1	12.7	16.1	10.6	7.2	5.6
Matosinhos	34.2	12.1	18.2	16.4	18	7.6
Mealhada	40.1	12.4	18.8	15	12.4	6.9
Mêda	60.9	10.1	12.4	9.1	6.7	5.2
Melgaço	59.9	10	12.5	10.6	6.2	5.3
Mértola	56.9	12.5	14.6	10.5	5.1	5.3
Mesão Frio	53.7	13.8	15.7	11.5	4.6	5.4
Mira	47.3	12.4	15.4	12.3	11.6	6.3
Miranda do Corvo	43.4	13.3	19.3	14.6	8.7	6.4
Moimenta da Beira	50.9	12.1	15.8	12.4	8.2	5.9
Moita	36.1	13.1	23.1	17.9	8.7	6.7
Monção	51	12.6	13.8	13.4	8.3	5.9
Monchique	53.5	9.5	15.2	14.3	6.7	5.8
Mondim de Basto	52.5	14.8	16	10.2	5.7	5.3
Monforte	55.6	10.9	14.9	11.5	6.3	5.2
Montalegre	60.4	11.2	11.9	10	6.1	5.2
Montemor-o-Novo	49.7	11.1	16.1	13.6	8.8	6
Montemor-o-Velho	42.8	12.2	18.7	14.9	10.6	6.5
Montijo	32.7	11.7	20.3	19.2	14.9	7.3
Mora	56.8	10.1	16.3	10.1	6.3	5.4
Moura	48.1	13.4	18.4	12.4	7.1	5.6
Mourão	50.6	14.2	17.8	12.4	4.4	5.3
Murça	55.3	12.9	14.4	9.8	7	5.5
Murtosa	49.1	16.6	15.8	9.8	8	5.7
Nazaré	42	13.8	18.6	14.7	9.8	6.5
Nisa	55.9	9.9	15.7	10.8	6.9	5.6
Óbidos	44.2	13.3	17.9	14.5	9.2	6.3
Odemira	49.4	11	18.2	13.6	7	5.7
Oeiras	21	7.8	18.1	21	30.7	9.3
Oleiros	66	8.1	11.6	8.1	5.4	4.9
Oliveira de Azeméis	41.2	18	19.3	12.5	8.1	6.3
Oliveira de Frades	44.2	15.5	18.2	13	8.1	6.1
Oliveira do Bairro	40.8	15.3	18	13.5	11.3	6.5
Ourém	43.7	13	18.4	14.2	9.7	6.3
Ourique	53.4	10.7	17.3	12.8	5.5	5.5
Ovar	36.4	15.2	20.3	15	12.2	6.9
Paços de Ferreira	44.1	21.7	17.8	9.8	6.1	5.7
Palmela	34	11.7	21.6	18.1	13.5	7.1
Pampilhosa da Serra	68.1	9.3	11.3	8.4	2.8	4.4
Paredes	42.5	19.2	19	11.6	7	5.9
Paredes de Coura	53.3	13	16.4	11.4	5.1	5.4
Pedrógão Grande	56.2	11.3	14.1	11.3	5.4	5.4
Penacova	52	12.7	17.5	10.7	6.4	5.7
Penafiel	43.1	17.6	19.7	12.2	6.8	5.9
Penamacor	63.9	10	13	8.7	4.1	4.8
Penedono	55.7	13.6	12.2	10.9	7.1	5.5
Penela	52.7	10	16.3	12	7.9	5.8
Peniche	42.6	14.7	19.6	13.4	8.9	6.3
Peso da Régua	47.1	12.8	17.2	13.2	9	6.1
Pinhel	56.6	9.6	15.7	10.9	6.6	5.6
Pombal	48.8	11.1	17.5	13.6	8	5.9
Ponte da Barca	52.2	11.7	16.6	12.2	6.6	5.6
Ponte de Lima	44	16.6	19.8	12	7.1	5.9
Ponte de Sor	49.4	12.8	16.3	13.4	7.5	5.8
Portalegre	38	10.5	19.2	15.2	16.4	7.2
Portel	53.4	13.7	15.5	11.9	4.7	5.4
Portimão	32.6	11.5	22.6	18.4	13.6	7.2
Porto	30.8	10.2	17	15.7	25.3	8.6
Porto de Mós	43.9	13.3	19.3	13.5	8.9	6.3
Póvoa de Lanhoso	46.9	17	17.4	11.4	6.7	5.7
Póvoa de Varzim	36.6	17.7	18.8	14	12	6.7
Proença-a-Nova	54.6	9	15.5	12.5	7.6	5.8
Redondo	49.2	14.3	17	12.3	6.5	5.7
Reguengos de Monsaraz	46.9	12.8	16.2	14.5	8.9	6
Resende	57	12.4	15.1	9.9	5.3	5.1
Ribeira de Pena	57.1	14.2	14.5	8.7	5	4.9
Rio Maior	42	13.4	19.3	15.2	8.9	6.4
Sabrosa	56.2	11.8	15.2	10.2	6.1	5.4
Sabugal	62.4	7.8	13.9	9.5	5.8	5.2
Salvaterra de Magos	45.5	13.4	18.6	14.3	7.2	5.9
Sta. Marta de Penaguião	57.7	12.4	13.5	9.8	6.2	5.2
Santarém	37.7	10.9	19.1	16.2	15.1	7.1
Santiago do Cacém	40.3	10.7	19.6	17.6	10.6	6.8
Santo Tirso	44.3	15.8	17.9	12.3	8.9	6.3
São Brás de Alportel	38.5	11.1	18.3	18.5	12.4	7
São João da Madeira	34.3	14.5	20.4	16.3	13.4	7.2
São João da Pesqueira	54.8	15.1	14.7	9.8	4.9	5.2
Sardoal	45.2	12.1	19.2	14.4	8.3	6.3
Seia	51.1	10.6	16.1	12.6	8.8	6.1
Seixal	29.7	11.9	23.4	20.2	13.6	7.5
Sernancelhe	54.5	12.1	15	12.5	5.2	5.5
Serpa	48.8	13	18	12.1	7.5	5.8
Sertã	52.6	9.8	17.5	12.8	5.9	5.7
Sesimbra	30.9	12.6	22.9	19.6	12.6	7.2
Setúbal	31.4	11.4	22.1	18.9	15	7.4
Sever do Vouga	42.8	16.1	18.6	12.9	8.7	6.4
Silves	39.7	12.3	21.6	16.6	8.7	6.5
Sines	36.3	12.3	21.5	18.1	10.3	6.9
Sintra	26.5	12.6	24.5	21.5	13.6	7.6
Sobral de Monte Agraço	40.1	14.3	19	15.6	9.8	6.4
Soure	48.7	9.1	18.3	15.2	7.8	6.1
Sousel	51.4	11.3	18.3	11.6	6.9	5.6
Tabuaço	52.8	13.9	16.6	11	5.2	5.5
Tarouca	49.7	15	16.8	11.6	6.4	5.6
Tavira	41.5	11.4	18.1	16.8	11.1	6.7
Terras de Bouro	51.4	13.1	17.8	12.2	5	5.6
Tomar	41.6	11.6	18.7	15.4	11.7	6.8
Torres Novas	39.1	12	18.8	16.3	12.9	7
Torres Vedras	39	13.5	20.2	15	11.3	6.7
Trancoso	55.2	8.6	16.3	11.4	7.9	5.7
Trofa	39	16.5	20.2	14.3	8.9	6.5
Vagos	43.8	15.1	18.3	12.8	9.2	6.2
Vale de Cambra	44.8	15.4	16.8	12.5	9.5	6.3
Valença	45.8	14.4	18.3	13.9	6.8	6.1
Valpaços	62.8	11.2	11.6	8.8	5.2	5
Vendas Novas	44.4	11.9	19	14.9	8.9	6.3
Viana do Alentejo	46.6	13.6	18.2	14	6.9	5.8
Viana do Castelo	36.6	14.3	19.2	15.4	13.9	7.1
Vidigueira	46.8	12.3	18	14	8	6
Vieira do Minho	49.1	16.6	15.5	11.9	6.2	5.7
Vila de Rei	60.6	8	14.7	10.6	4.5	5.2
Vila do Bispo	42.2	12.8	19.7	16.4	8	6.5
Vila do Conde	38.4	16.7	18.8	13.6	11.6	6.7
Vila Franca de Xira	28.7	12	23	21.4	13.7	7.5
Vila Nova da Barquinha	39.7	13.1	19.1	16.8	10.2	6.8
Vila Nova de Cerveira	43.7	13.4	19.2	14.1	8.5	6.3
Vila Nova de Gaia	35.1	13.3	19.5	16.2	14.8	7.3
Vila Nova de Poiares	43.9	12.9	21.9	14	6.5	6.1
Vila Pouca de Aguiar	56.3	11.6	14.5	10.3	7	5.5
Vila Real	35.3	10.4	17.7	16.8	19	7.6
Vila Real de Sto. Antº	38.1	13.5	21.7	16.8	8.9	6.6
Vila Velha de Ródão	62.6	8.8	13.5	9.5	5.4	5.3
Vila Verde	44.5	16.1	18.8	12.8	7.1	5.9
Vila Viçosa	44.1	13.7	17	15.9	8.4	6.3
Viseu	35.6	11.3	18.1	16.4	17.8	7.4
Vizela	44.2	17.4	19.8	11.9	6.1	5.9
