# Supplementary material for: Dataset of socio-economic and waste collection indicators for Portugal at municipal level
Source: Data Brief. 2018 Dec 28;22:658–61. doi: 10.1016/j.dib.2018.12.069 (PMC6327732; doi:10.1016/j.dib.2018.12.069)
Supplement: Supplementary file 4 — Supplementary material. [file mmc4.xlsx]

## Sheet: Folha1
	Total population	Population living in urbanized areas of
		< 2000 inhab.	2000-4.999 inhab.	5000-9.999 inhab.	> 10.000 inhab.
Source of data	[10]
Abrantes	39325	15767	5108	0	18450
Águeda	47729	38551	9178	0	0
Aguiar da Beira	5473	5473	0	0	0
Alandroal	5843	5843	0	0	0
Albergaria-a-Velha	25252	20051	0	5201	0
Albufeira	40828	17481	3372	0	19975
Alcácer do Sal	13046	6894	0	6152	0
Alcanena	13868	7979	5889	0	0
Alcobaça	56693	42446	8496	5751	0
Alcochete	17569	3763	3143	0	10663
Alcoutim	2917	2917	0	0	0
Alenquer	43267	29503	0	13764	0
Alijó	11942	11942	0	0	0
Aljezur	5884	5884	0	0	0
Aljustrel	9257	4636	4621	0	0
Almada	174030	7412	35175	22828	108615
Almeida	7242	5023	2219	0	0
Almeirim	23376	6124	0	5371	11881
Almodôvar	7449	4461	2988	0	0
Alpiarça	7702	1739	0	5963	0
Alter do Chão	3562	1252	2310	0	0
Alvaiázere	7287	7287	0	0	0
Alvito	2504	2504	0	0	0
Amadora	175136	0	0	0	175136
Amarante	56264	39193	4427	0	12644
Amares	18889	12413	0	6476	0
Anadia	29150	25642	3508	0	0
Ansião	13128	13128	0	0	0
Arcos de Valdevez	22847	19064	3783	0	0
Arganil	12145	9252	2893	0	0
Armamar	6297	6297	0	0	0
Arouca	22359	19267	3092	0	0
Arraiolos	7363	5061	2302	0	0
Arronches	3165	3165	0	0	0
Arruda dos Vinhos	13391	7126	0	6265	0
Aveiro	78450	30738	9623	0	38089
Avis	4571	4571	0	0	0
Azambuja	21814	12867	2642	6305	0
Baião	20522	18255	2267	0	0
Barcelos	120391	99812	0	0	20579
Barrancos	1834	1834	0	0	0
Barreiro	78764	7900	4967	16975	48922
Batalha	15805	15805	0	0	0
Beja	35854	12442	0	0	23412
Belmonte	6859	4348	2511	0	0
Benavente	29019	4234	0	13283	11502
Bombarral	13193	8767	4426	0	0
Borba	7333	3307	4026	0	0
Boticas	5750	5750	0	0	0
Braga	181494	44609	0	0	136885
Cabeceiras de Basto	16710	14438	2272	0	0
Cadaval	14228	11198	3030	0	0
Caldas da Rainha	51729	24845	0	0	26884
Caminha	16684	10405	6279	0	0
Campo Maior	8456	985	0	7471	0
Cantanhede	36595	28581	2266	5748	0
Cartaxo	24462	10967	2597	0	10898
Cascais	206479	28235	81595	57196	39453
Castanheira de Pêra	3191	3191	0	0	0
Castelo Branco	56109	16568	4902	0	34639
Castelo de Paiva	16733	9099	7634	0	0
Castelo de Vide	3407	1085	2322	0	0
Castro Marim	6747	6747	0	0	0
Castro Verde	7276	3077	4199	0	0
Celorico da Beira	7693	5609	2084	0	0
Celorico de Basto	20098	17722	2376	0	0
Chamusca	10120	6782	3338	0	0
Chaves	41243	22752	0	0	18491
Cinfães	20427	20427	0	0	0
Coimbra	143396	35394	2160	0	105842
Condeixa-a-Nova	17078	13232	3846	0	0
Constância	4056	4056	0	0	0
Coruche	19944	13258	6686	0	0
Covilhã	51797	23583	9853	0	18361
Crato	3708	3708	0	0	0
Cuba	4878	1640	3238	0	0
Elvas	23078	6438	0	0	16640
Entroncamento	20206	0	0	0	20206
Espinho	31786	2602	7999	0	21185
Esposende	34254	14342	10068	9844	0
Estarreja	26997	22576	4421	0	0
Estremoz	14318	6835	0	7483	0
Évora	56596	12336	2362	0	41898
Faro	64560	19824	0	5149	39587
Felgueiras	58065	34381	7590	0	16094
Ferreira do Alentejo	8255	4586	3669	0	0
Ferreira do Zêzere	8619	8619	0	0	0
Figueira da Foz	62125	47690	4303	0	10132
Figueira de Castelo Rodrigo	6260	3685	2575	0	0
Figueiró dos Vinhos	6169	6169	0	0	0
Fornos de Algodres	4989	4989	0	0	0
Fronteira	3410	3410	0	0	0
Fundão	29213	21106	0	8107	0
Gavião	4132	4132	0	0	0
Góis	4260	4260	0	0	0
Golegã	5465	1744	3721	0	0
Gondomar	168027	22172	0	0	145855
Gouveia	14046	10666	3380	0	0
Grândola	14826	8001	0	6825	0
Guarda	42541	16548	0	0	25993
Guimarães	158124	69635	28568	12333	47588
Idanha-a-Nova	9716	7609	2107	0	0
Ílhavo	38598	6729	4177	0	27692
Lagoa	22975	14735	2297	5943	0
Lagos	31049	12658	0	0	18391
Lamego	26691	15497	0	0	11194
Leiria	126897	77020	0	0	49877
Lisboa	547733	722	0	0	547011
Loulé	70622	32253	7799	0	30570
Lourinhã	25735	21400	4335	0	0
Lousã	17604	8441	0	9163	0
Lousada	47387	35193	2542	9652	0
Mação	7338	7338	0	0	0
Mafra	76685	46385	6316	12833	11151
Manteigas	3430	782	2648	0	0
Marco de Canaveses	53450	37916	0	5319	10215
Marinha Grande	38681	24059	9175	5447	0
Marvão	3512	3512	0	0	0
Matosinhos	175478	0	0	15262	160216
Mealhada	20428	13657	6771	0	0
Mêda	5202	3024	2178	0	0
Melgaço	9213	7198	2015	0	0
Mértola	7274	7274	0	0	0
Mesão Frio	4433	4433	0	0	0
Mira	12465	7960	4505	0	0
Miranda do Corvo	13098	9836	3262	0	0
Moimenta da Beira	10212	7239	2973	0	0
Moita	66029	8038	12985	0	45006
Monção	19230	14905	4325	0	0
Monchique	6045	3703	2342	0	0
Mondim de Basto	7493	7493	0	0	0
Monforte	3329	3329	0	0	0
Montalegre	10537	10537	0	0	0
Montemor-o-Novo	17437	8756	0	8681	0
Montemor-o-Velho	26171	20719	5452	0	0
Montijo	51222	15737	171	0	35314
Mora	4978	2784	2194	0	0
Moura	15167	4669	2482	8016	0
Mourão	2663	2663	0	0	0
Murça	5952	3859	2093	0	0
Murtosa	10585	1510	9075	0	0
Nazaré	15158	2348	3022	9788	0
Nisa	7450	4096	3354	0	0
Óbidos	11772	9544	2228	0	0
Odemira	26066	18901	7165	0	0
Oeiras	172120	8452	23179	33353	107136
Oleiros	5721	5721	0	0	0
Oliveira de Azeméis	68611	38927	6727	7886	15071
Oliveira de Frades	10261	7704	2557	0	0
Oliveira do Bairro	23028	19880	3148	0	0
Ourém	45932	31169	0	14763	0
Ourique	5389	5389	0	0	0
Ovar	55398	35821	8570	0	11007
Paços de Ferreira	56340	31290	7525	17525	0
Palmela	62831	28008	4645	10706	19472
Pampilhosa da Serra	4481	4481	0	0	0
Paredes	86854	23643	16233	21231	25747
Paredes de Coura	9198	9198	0	0	0
Pedrógão Grande	3915	3915	0	0	0
Penacova	15251	15251	0	0	0
Penafiel	72265	48113	9096	0	15056
Penamacor	5682	5682	0	0	0
Penedono	2952	2952	0	0	0
Penela	5983	5983	0	0	0
Peniche	27753	8186	4745	0	14822
Peso da Régua	17131	7601	0	9530	0
Pinhel	9627	6766	2861	0	0
Pombal	55217	48860	0	6357	0
Ponte da Barca	12061	8860	3201	0	0
Ponte de Lima	43498	35315	2575	5608	0
Ponte de Sor	16722	8970	0	7752	0
Portalegre	24930	9468	0	0	15462
Portel	6428	3851	2577	0	0
Portimão	55614	28856	0	6028	20730
Porto	237591	0	0	0	237591
Porto de Mós	24342	20698	3644	0	0
Póvoa de Lanhoso	21886	18147	3739	0	0
Póvoa de Varzim	63408	20890	2465	0	40053
Proença-a-Nova	8314	6097	2217	0	0
Redondo	7031	3255	3776	0	0
Reguengos de Monsaraz	10828	4693	0	6135	0
Resende	11364	8905	2459	0	0
Ribeira de Pena	6544	6544	0	0	0
Rio Maior	21192	13244	0	7948	0
Sabrosa	6361	6361	0	0	0
Sabugal	12544	12544	0	0	0
Salvaterra de Magos	22159	3885	12080	6194	0
Santa Marta de Penaguião	7356	7356	0	0	0
Santarém	62200	30800	2836	0	28564
Santiago do Cacém	29749	15125	0	14624	0
Santo Tirso	71530	20081	14706	8458	28285
São Brás de Alportel	10662	5937	4725	0	0
São João da Madeira	21713	0	0	0	21713
São João da Pesqueira	7874	7874	0	0	0
Sardoal	3939	3939	0	0	0
Seia	24702	16864	2455	5383	0
Seixal	158269	25597	30794	78361	23517
Sernancelhe	5671	5671	0	0	0
Serpa	15623	5383	5076	5164	0
Sertã	15880	13589	2291	0	0
Sesimbra	49500	18061	8445	5618	17376
Setúbal	121185	23934	10633	0	86618
Sever do Vouga	12356	12356	0	0	0
Silves	37126	23445	7374	6307	0
Sines	14238	1775	0	0	12463
Sintra	377835	63952	27236	38754	247893
Sobral de Monte Agraço	10156	7269	2887	0	0
Soure	19245	19245	0	0	0
Sousel	5074	5074	0	0	0
Tabuaço	6350	6350	0	0	0
Tarouca	8048	8048	0	0	0
Tavira	26167	12855	0	0	13312
Terras de Bouro	7253	7253	0	0	0
Tomar	40677	25612	0	0	15065
Torres Novas	36717	19560	4334	0	12823
Torres Vedras	79465	59709	1919	0	17837
Trancoso	9878	7157	2721	0	0
Trofa	38999	13707	0	7903	17389
Vagos	22851	19066	3785	0	0
Vale de Cambra	22864	17552	0	5312	0
Valença	14127	7585	0	6542	0
Valpaços	16882	12870	4012	0	0
Vendas Novas	11846	2165	0	9681	0
Viana do Alentejo	5743	3181	2562	0	0
Viana do Castelo	88725	41823	8912	7817	30173
Vidigueira	5932	3167	2765	0	0
Vieira do Minho	12997	12997	0	0	0
Vila de Rei	3452	3452	0	0	0
Vila do Bispo	5258	5258	0	0	0
Vila do Conde	79533	47999	2898	0	28636
Vila Franca de Xira	136886	13235	10080	35284	78287
Vila Nova da Barquinha	7322	7322	0	0	0
Vila Nova de Cerveira	9253	9253	0	0	0
Vila Nova de Gaia	302295	3072	5415	26000	267808
Vila Nova de Poiares	7281	7281	0	0	0
Vila Pouca de Aguiar	13187	10596	2591	0	0
Vila Real	51850	22226	0	0	29624
Vila Real de Santo António	19156	5198	2728	0	11230
Vila Velha de Ródão	3521	3521	0	0	0
Vila Verde	47888	36581	4861	6446	0
Vila Viçosa	8319	3388	4931	0	0
Viseu	99274	66809	10542	0	21923
Vizela	23736	13103	0	0	10633
