# Supplementary material for: Dataset of socio-economic and waste collection indicators for Portugal at municipal level
Source: Data Brief. 2018 Dec 28;22:658–61. doi: 10.1016/j.dib.2018.12.069 (PMC6327732; doi:10.1016/j.dib.2018.12.069)
Supplement: Supplementary file 5 — Supplementary material. [file mmc5.xlsx]

## Sheet: Folha1
	Total pop.	Population in the age range of
		0- 4	5- 9	10- 14	15- 19	20- 24	25- 29	30- 34	35- 39	40- 44	45- 49	50- 54	55- 59	60- 64	65- 69	70- 74	75-79	80-84	> 85
Source of data	[11]
Abrantes	36493	1138	1427	1668	1769	1483	1622	1859	2174	2569	2584	2784	2765	2649	2332	2024	1984	1896	1770
Águeda	46713	1721	1930	2226	2419	2413	2497	2774	3101	3505	3532	3605	3383	3308	3020	2438	2008	1609	1229
Aguiar da Beira	4987	122	134	189	267	300	289	233	283	326	334	425	380	359	312	262	329	267	180
Alandroal	5314	166	207	193	239	230	246	229	323	392	373	415	382	322	285	286	359	376	294
Albergaria-a- Velha	24412	973	1104	1171	1369	1295	1234	1556	1807	1893	1955	1857	1743	1622	1430	1183	906	754	564
Albufeira	40495	2059	2375	2279	2185	2167	2158	2613	3294	3518	3252	3044	2771	2266	1934	1601	1277	965	741
Alcácer do Sal	12085	387	499	577	537	520	583	648	716	822	722	805	933	937	888	729	706	645	439
Alcanena	13131	496	569	640	645	611	664	747	855	890	906	949	971	899	860	709	644	559	522
Alcobaça	54846	1874	2214	2720	3150	3043	2972	3096	3656	4190	4225	4172	3880	3627	3202	2873	2484	1994	1476
Alcochete	18914	949	1241	1187	1254	1007	1032	1163	1685	1881	1416	1208	967	838	895	786	606	499	302
Alcoutim	2443	52	54	64	82	81	73	68	108	122	149	159	142	180	207	198	219	258	230
Alenquer	43212	1955	2398	2460	2434	2196	2339	2885	3415	3773	3163	3016	2764	2327	2283	1903	1650	1377	879
Alijó	11013	294	400	476	484	512	577	558	577	597	698	866	853	800	758	726	661	582	598
Aljezur	5612	216	217	289	243	212	215	289	326	368	358	402	407	354	323	371	388	354	286
Aljustrel	8541	323	337	303	402	392	438	429	513	532	600	610	707	713	596	502	452	388	307
Almada	169510	8039	8779	8721	8856	8368	8470	9773	12372	13266	11457	11340	11308	10828	10605	9212	7680	5960	4480
Almeida	6263	121	110	162	266	273	255	301	336	316	432	437	525	470	454	436	497	447	430
Almeirim	23002	916	1177	1199	1219	1058	1055	1280	1806	1855	1608	1510	1448	1401	1476	1271	1103	912	712
Almodôvar	6927	218	280	303	341	267	384	403	424	427	474	453	486	441	469	420	464	399	278
Alpiarça	7249	261	359	367	391	315	309	371	516	494	469	478	484	493	529	436	403	318	260
Alter do Chão	3286	122	116	109	156	166	173	195	188	216	191	241	222	220	189	157	204	235	188
Alvaiázere	6842	188	221	241	318	363	388	281	388	408	431	521	445	451	426	379	466	434	498
Alvito	2477	104	84	92	118	137	179	164	183	169	171	168	196	159	118	127	134	104	73
Amadora	177407	9219	9354	8469	8256	8819	10280	11482	12678	13009	11760	11513	11561	11099	11601	10170	7856	5719	4565
Amarante	54190	1937	2438	2950	3444	3362	3106	3148	3635	4176	4403	4578	4140	3459	2695	2099	1998	1517	1109
Amares	18241	646	820	1026	1183	1127	1136	1174	1272	1512	1385	1370	1277	1082	912	730	620	516	457
Anadia	27899	882	1016	1220	1460	1339	1363	1354	1679	1996	2140	2184	2074	1986	1895	1521	1466	1236	1092
Ansião	12512	336	441	572	664	618	672	595	735	912	975	958	874	792	774	714	780	584	519
Arcos de Valdevez	21473	605	746	859	992	1007	1050	1160	1218	1333	1261	1450	1524	1377	1402	1409	1492	1350	1242
Arganil	11375	340	375	437	519	606	596	561	633	703	799	958	918	741	653	700	714	567	559
Armamar	5908	149	183	283	305	366	321	247	288	416	428	538	452	354	354	335	332	300	261
Arouca	21302	850	1012	1064	1260	1220	1174	1237	1418	1607	1613	1743	1541	1382	1166	917	786	676	640
Arraiolos	7082	238	266	298	341	358	381	408	495	505	475	540	404	459	419	322	396	400	382
Arronches	2970	74	75	81	136	172	155	183	187	217	209	214	174	159	150	174	228	219	165
Arruda dos Vinhos	14589	655	874	901	962	746	722	917	1301	1344	1031	869	764	753	743	677	564	480	291
Aveiro	77062	3432	3690	3723	4079	3993	3929	5114	6230	6307	5725	5681	5623	4897	4319	3524	2730	2274	1795
Avis	4363	155	126	143	199	244	261	185	255	287	300	314	313	303	280	228	277	281	217
Azambuja	22221	850	1004	1103	1136	965	1107	1504	1901	1903	1622	1549	1495	1382	1250	1167	1034	716	537
Baião	19372	627	810	1004	1119	1146	1240	1171	1222	1437	1550	1605	1367	1171	970	813	821	678	623
Barcelos	118144	4365	5501	6483	7487	7554	7110	7378	8687	10196	9597	9422	8185	7163	5972	4404	3654	2844	2146
Barrancos	1702	69	70	88	80	66	90	117	120	132	181	136	84	95	76	62	105	82	51
Barreiro	76206	3274	3691	3934	3671	3515	3414	3925	5436	6393	5028	4817	4852	5147	5835	5285	3982	2510	1501
Batalha	15839	646	761	832	900	861	847	993	1181	1250	1151	1188	1104	966	812	710	651	479	511
Beja	34085	1641	1726	1820	1690	1582	1667	1952	2494	2565	2468	2520	2346	2145	2026	1591	1533	1412	911
Belmonte	6519	202	232	252	327	346	322	345	389	441	457	505	549	486	346	349	341	347	287
Benavente	29920	1417	1738	1839	1864	1679	1732	2012	2542	2567	2102	1953	1776	1523	1465	1334	1083	838	458
Bombarral	12636	431	527	639	627	724	662	732	803	954	934	913	840	898	804	666	598	490	399
Borba	6992	245	261	283	312	303	378	355	450	512	527	577	455	436	424	308	456	427	288
Boticas	5263	134	157	195	209	250	262	247	302	318	328	393	415	370	320	345	352	354	317
Braga	181342	7950	8978	10038	10818	10417	11041	12740	14811	15341	14155	13999	12636	10749	8981	6415	5117	3928	3231
Cabeceiras de Basto	16064	606	742	917	1031	1093	987	963	1077	1198	1171	1275	1115	874	641	636	637	597	506
Cadaval	13809	478	626	667	757	632	665	784	921	975	925	898	948	880	821	855	768	681	532
Caldas da Rainha	51550	1996	2311	2610	2844	2733	2717	3175	3809	3991	3737	3766	3628	3240	2860	2477	2325	1837	1498
Caminha	16038	570	583	663	790	819	908	983	1031	1064	1124	1214	1221	1105	1040	944	765	662	555
Campo Maior	8165	384	420	411	476	430	468	548	590	640	589	510	471	497	411	390	367	286	279
Cantanhede	35742	1191	1435	1545	1734	1694	1806	2131	2533	2594	2449	2438	2533	2400	2271	2103	2031	1650	1208
Cartaxo	23980	907	1083	1247	1298	1231	1201	1436	1719	1940	1741	1734	1621	1498	1457	1350	1156	739	626
Cascais	210625	10674	11856	11648	11818	11352	11677	12685	16314	17560	14515	13850	12986	12350	12370	10332	7969	5984	4689
Castanheira de Pêra	2769	61	88	94	130	124	139	112	117	157	163	226	190	227	221	181	210	184	149
Castelo Branco	53317	2043	2187	2385	2550	2390	2610	3091	3709	3964	3793	3866	3906	3660	3350	2876	2606	2344	1992
Castelo de Paiva	15889	565	743	894	1011	992	915	866	1012	1302	1421	1273	1158	978	795	630	534	442	362
Castelo de Vide	3087	90	85	119	154	142	145	141	168	219	250	232	197	219	197	172	191	176	196
Castro Marim	6426	210	235	265	349	354	371	312	383	476	518	389	391	387	377	378	372	376	288
Castro Verde	7114	252	276	335	413	420	382	424	482	496	494	538	486	467	421	301	386	329	215
Celorico da Beira	7207	202	255	330	333	374	346	359	420	464	463	500	559	470	416	411	419	410	478
Celorico de Basto	19413	601	842	1007	1232	1203	1281	1356	1296	1419	1408	1481	1323	1131	866	777	833	751	612
Chamusca	9575	307	367	390	396	379	438	539	555	663	623	745	708	664	619	613	600	501	473
Chaves	39910	1183	1369	1781	1890	2043	2176	2176	2514	2716	2746	2909	3111	2821	2558	2244	2208	1872	1596
Cinfães	19010	684	798	1063	1082	1117	994	981	1164	1420	1492	1524	1311	1181	1025	906	816	777	678
Coimbra	134463	5546	5581	5716	6304	5829	5528	7922	9419	9938	9883	10523	10122	9704	9448	7412	6287	4988	4319
Condeixa-a- Nova	17441	737	908	941	962	804	826	1102	1502	1610	1454	1263	1052	918	892	768	703	523	482
Constância	3987	157	181	230	215	219	154	224	298	319	315	296	267	229	211	192	195	141	148
Coruche	18430	567	657	831	863	777	719	768	1060	1221	1236	1297	1445	1384	1207	1170	1282	1134	816
Covilhã	48463	1551	1912	2086	2278	1996	2173	2493	3169	3474	3505	3701	3785	3751	3336	2779	2479	2122	1876
Crato	3339	96	106	106	142	115	142	167	195	223	235	230	230	221	280	204	227	202	223
Cuba	4728	204	226	221	260	251	303	310	350	302	324	325	298	266	243	247	246	223	134
Elvas	21421	793	980	1078	1239	1149	1174	1238	1405	1492	1570	1599	1584	1227	1164	1050	1039	916	726
Entronca- mento	20683	943	1054	1146	1125	1074	1190	1369	1538	1622	1637	1647	1418	1093	976	933	851	633	439
Espinho	29634	1019	1103	1328	1515	1544	1352	1481	1661	1958	2251	2457	2478	2336	2146	1712	1407	1100	791
Esposende	33994	1478	1726	1887	2090	2071	2091	2207	2721	2763	2617	2660	2253	1965	1725	1260	1072	862	550
Estarreja	26290	985	1163	1331	1454	1530	1496	1552	1696	1929	2033	2139	1895	1608	1505	1244	1173	924	637
Estremoz	13231	453	462	506	586	655	662	679	811	847	999	995	927	779	718	706	870	879	700
Évora	53474	2261	2537	2620	2770	2512	2584	3093	3967	4063	3789	3985	3762	3764	3227	2530	2344	1961	1709
Faro	61046	2978	3217	3121	3066	2668	2662	3834	4964	5112	4331	4166	4272	3995	3726	3016	2520	1983	1419
Felgueiras	57098	2244	2620	3180	3945	3968	3836	3681	3998	4594	4759	4803	4078	3307	2555	1938	1622	1193	780
Ferreira do Alentejo	7959	319	333	323	361	383	441	457	541	565	523	571	579	553	483	429	420	380	302
Ferreira do Zêzere	8159	230	299	376	460	437	425	438	522	557	532	606	553	501	406	449	508	463	399
Figueira da Foz	60186	2082	2461	2845	2969	2746	2939	3404	4096	4594	4275	4426	4498	4205	3955	3337	3090	2386	1880
Figueira de Castelo Rodrigo	5882	218	218	220	245	280	340	320	321	340	362	408	390	370	352	330	407	371	394
Figueiró dos Vinhos	5784	153	189	214	269	280	282	220	291	362	376	416	481	429	415	386	346	350	331
Fornos de Algodres	4758	133	138	195	241	274	300	273	249	334	332	358	329	292	232	264	323	270	225
Fronteira	3074	91	127	146	137	143	168	132	224	175	202	235	224	229	172	191	176	190	118
Fundão	27535	843	1009	1240	1277	1358	1432	1470	1571	1739	1875	2042	2114	1951	1594	1582	1565	1456	1423
Gavião	3589	81	110	104	131	158	130	119	198	269	249	263	252	219	192	224	307	309	278
Góis	3961	126	127	155	193	173	196	186	243	250	272	289	276	251	218	257	275	252	228
Golegã	5542	184	214	232	292	289	324	288	350	389	377	367	381	379	343	328	299	256	254
Gondomar	166041	6562	7541	8477	9439	8940	9083	10178	11643	13585	13734	13580	12396	11054	9962	7422	5623	4005	2821
Gouveia	13019	354	395	443	633	587	653	569	668	732	838	942	972	945	974	887	890	843	698
Grândola	14685	569	602	678	617	597	784	997	1103	1161	909	1046	1014	876	888	795	805	731	518
Guarda	40048	1388	1622	1945	2075	2007	1908	2217	2754	2961	3149	3292	3253	2668	2248	1962	1731	1456	1417
Guimarães	154458	5979	6971	7941	9302	9251	9122	9684	11239	12718	12963	12981	11294	10285	8027	5823	4899	3555	2428
Idanha-a- Nova	8626	227	269	332	356	295	306	325	449	488	480	482	531	538	537	548	710	819	940
Ílhavo	38387	1623	1824	1981	2179	2117	2089	2343	2785	3108	3162	3010	2718	2400	2088	1707	1466	1072	719
Lagoa	22793	980	1161	1234	1321	1157	1290	1325	1618	1842	1658	1691	1501	1420	1311	1070	949	705	564
Lagos	30746	1289	1680	1699	1845	1708	1657	1744	2176	2412	2225	2160	2012	1891	1610	1389	1300	1070	884
Lamego	25350	840	936	1218	1471	1400	1391	1498	1661	1752	1928	2088	1994	1771	1434	1302	1097	848	727
Leiria	125622	5199	5935	6466	6964	6862	7144	8022	9443	9913	9543	9514	8742	7831	6860	5902	4864	3648	2774
Lisboa	504718	27148	26866	23507	19384	18639	20766	29661	34068	36431	30706	30854	31274	32389	34749	31746	26873	23462	26199
Loulé	69399	3170	3728	3627	3725	3539	3752	4377	5166	5499	5090	4789	4626	4154	3758	3163	2850	2347	2043
Lourinhã	25624	1078	1259	1398	1477	1410	1451	1656	1945	2086	1746	1733	1701	1641	1410	1166	1021	803	647
Lousã	17216	707	904	1012	961	897	919	993	1429	1508	1384	1198	1111	984	920	803	634	489	365
Lousada	46988	1902	2464	2864	3367	3276	2935	3279	3540	4084	3885	3786	3211	2532	1921	1471	1142	841	492
Mação	6642	139	163	205	291	308	310	283	368	382	413	467	455	419	398	399	501	557	591
Mafra	82271	4213	5214	5337	5129	4371	4512	5901	7744	7953	5795	4983	4408	3785	3554	3204	2588	2014	1571
Manteigas	3169	66	92	109	157	150	178	151	185	174	203	242	288	284	234	183	200	170	106
Marco de Canaveses	52295	1949	2700	3123	3706	3559	3215	3256	3672	4457	4414	4163	3494	2904	2350	1806	1483	1186	862
Marinha Grande	38587	1503	1867	2042	2030	1899	1956	2243	3089	3214	2791	2762	2538	2468	2456	1957	1647	1270	859
Marvão	3202	85	92	131	134	169	135	154	173	221	216	227	219	206	207	180	199	231	227
Matosinhos	173395	7216	8069	8124	8847	8751	9356	11014	12757	13821	12718	13589	13049	12422	11081	8426	6245	4525	3390
Mealhada	20128	689	894	960	1003	1016	1043	1151	1491	1616	1501	1543	1421	1240	1136	932	986	787	724
Mêda	4771	110	139	182	195	194	221	230	255	261	274	346	348	335	311	352	313	330	379
Melgaço	8479	194	250	288	325	373	372	386	391	476	508	558	645	576	567	639	676	672	586
Mértola	6479	187	200	220	232	262	295	280	298	421	461	482	440	423	425	378	467	511	502
Mesão Frio	4080	115	161	218	231	239	228	237	239	273	315	339	307	299	255	172	204	141	110
Mira	12064	412	513	501	603	600	656	660	810	878	895	842	857	757	756	738	671	506	414
Miranda do Corvo	12853	401	438	582	795	720	743	729	818	1022	1028	1081	917	750	720	647	626	465	374
Moimenta da Beira	9825	328	398	475	621	596	574	521	610	606	609	761	727	601	565	512	498	433	394
Moita	64936	3125	3591	3427	3483	3452	3543	3625	4508	5165	4578	4657	4651	4493	4089	3180	2424	1685	1263
Monção	18330	503	635	670	769	852	974	1129	1211	1205	1153	1303	1346	1267	1169	1140	1155	1096	758
Monchique	5431	158	174	163	186	230	260	228	267	313	380	400	420	406	385	353	420	348	346
Mondim de Basto	7120	193	271	361	477	509	418	397	412	512	538	557	478	466	319	355	356	269	237
Monforte	3084	133	140	157	189	168	152	179	208	217	196	233	181	154	137	122	205	172	144
Montalegre	9439	208	240	302	439	493	441	423	410	523	547	710	751	708	653	654	675	634	633
Montemor-o- Novo	16226	542	558	689	723	715	729	908	999	1176	1087	1111	1175	1028	1037	956	1003	959	836
Montemor-o- Velho	25624	1012	1082	1047	1155	1212	1389	1665	1978	1944	1834	1934	1741	1591	1471	1388	1258	1148	779
Montijo	55448	3081	3323	3026	2963	2733	3432	4694	5758	4889	3456	3069	2888	2795	2684	2285	1920	1407	1047
Mora	4433	129	149	166	188	180	173	235	255	257	279	310	345	358	310	262	312	293	236
Moura	14161	663	727	779	813	747	773	743	879	921	992	1035	998	929	723	763	697	555	428
Mourão	2520	104	116	128	159	137	146	111	126	175	219	214	165	162	124	99	112	132	96
Murça	5596	157	208	276	274	311	263	265	313	323	346	444	411	404	377	339	332	288	269
Murtosa	10374	434	495	608	623	638	594	651	760	821	738	709	621	529	500	459	456	389	353
Nazaré	14386	649	683	659	769	725	716	802	1043	1046	1076	1042	969	1033	1002	799	603	446	329
Nisa	6548	161	201	238	305	287	263	268	375	431	423	447	408	420	437	397	510	509	470
Óbidos	11634	453	473	622	671	579	595	630	749	918	819	805	777	779	710	661	590	480	328
Odemira	25026	841	1001	1067	1126	1020	1333	1504	1737	1716	1648	1813	1872	1565	1419	1318	1550	1368	1133
Oeiras	173794	8603	9396	9289	8402	7880	8300	9940	12719	14240	11761	11026	10546	11222	12349	10067	7447	5583	5028
Oleiros	5234	76	105	153	175	244	242	256	286	258	322	355	380	369	376	387	413	452	390
Oliveira de Azeméis	66737	2306	2623	3096	3646	3697	3682	3915	4453	5259	5410	5653	5260	4431	3965	3287	2649	2038	1370
Oliveira de Frades	10030	382	456	519	590	581	596	634	698	738	700	740	655	587	506	477	438	391	346
Oliveira do Bairro	23704	996	1220	1195	1349	1299	1296	1488	1934	2039	1731	1526	1376	1377	1238	1123	986	830	705
Ourém	44894	1615	1902	2252	2652	2643	2620	2557	2999	3146	3383	3490	3139	2725	2275	2067	2176	1789	1468
Ourique	4869	143	151	189	207	201	247	222	320	334	363	376	298	316	310	319	346	314	218
Ovar	54544	2109	2373	2729	3196	3083	3033	3296	3797	4476	4552	4538	3979	3559	3045	2330	1998	1448	1008
Paços de Ferreira	56931	2312	3003	3384	3923	3761	3743	3910	4357	4719	4729	4703	3877	3179	2460	1919	1447	972	538
Palmela	64128	2927	3577	3842	3790	3324	3240	3984	5213	5755	4586	4302	4011	3496	3493	3113	2449	1866	1163
Pampilhosa da Serra	4128	106	89	105	132	183	171	211	224	225	243	279	251	249	254	324	378	378	329
Paredes	86409	3665	4625	5378	5733	5274	5202	5711	6863	7635	7221	6877	5823	4694	3939	2938	2260	1559	1015
Paredes de Coura	8773	263	371	401	375	401	532	544	540	632	596	595	553	517	526	494	518	490	430
Pedrógão Grande	3539	99	115	170	190	177	190	175	158	225	256	229	241	225	167	212	262	239	213
Penacova	14300	419	489	610	713	675	667	662	884	1112	1051	1122	1052	980	997	839	765	681	586
Penafiel	70546	2925	3576	4147	4714	4666	4205	4561	5118	5934	5707	5770	4935	4012	3225	2409	2017	1561	1067
Penamacor	5061	82	101	148	198	243	262	236	239	272	302	338	298	301	247	302	430	590	476
Penedono	2710	76	89	129	149	152	138	142	158	185	170	199	228	175	148	138	172	153	112
Penela	5584	173	221	236	281	291	238	239	351	405	430	399	355	320	314	319	395	327	294
Peniche	26921	1142	1329	1430	1466	1297	1331	1566	1999	1977	1877	1971	1880	1873	1592	1453	1190	931	622
Peso da Régua	16131	509	631	751	906	991	959	820	984	1178	1150	1325	1329	1154	976	760	742	579	391
Pinhel	8913	204	274	367	415	400	457	425	466	520	569	622	668	581	583	606	639	564	557
Pombal	53288	1834	2260	2562	2899	2839	2962	2992	3540	3775	3767	3964	3785	3391	3000	2813	2813	2341	1755
Ponte da Barca	11454	353	406	531	647	640	622	682	750	865	798	860	815	692	616	581	652	537	411
Ponte de Lima	42286	1537	1840	2318	2518	2549	2375	2588	2895	3384	3217	3138	2668	2416	2171	1979	1864	1524	1310
Ponte de Sor	15599	534	593	708	789	768	780	830	982	1055	1080	1215	1215	1003	866	797	863	825	701
Portalegre	23049	884	952	1085	1154	977	1014	1328	1620	1667	1527	1575	1757	1618	1473	1336	1156	1039	891
Portel	6060	193	238	283	297	268	283	329	395	440	432	462	421	354	361	325	388	303	293
Portimão	55446	2812	3236	3194	3009	2749	2943	3521	4337	4594	3959	3613	3473	3364	3204	2528	2045	1543	1324
Porto	214349	9071	8595	8901	9606	9351	9233	11474	12831	14361	14021	15715	16041	16056	16244	13394	11214	9176	9069
Porto de Mós	23713	866	1049	1215	1364	1294	1187	1357	1619	1819	1788	1754	1730	1485	1308	1167	1095	899	720
Póvoa de Lanhoso	21606	760	974	1219	1361	1369	1261	1293	1432	1665	1663	1753	1633	1326	1015	831	802	723	530
Póvoa de Varzim	62433	2538	3239	3553	3698	3727	3522	3775	4463	5131	4983	4831	4405	3958	3461	2592	1999	1501	1062
Proença-a- Nova	7682	188	212	265	339	417	392	402	418	420	493	572	582	523	505	450	474	470	565
Redondo	6608	259	273	312	349	344	368	422	477	484	457	445	399	389	362	310	328	357	278
Reguengos de Monsaraz	10309	400	433	541	552	517	546	543	714	767	727	673	753	632	566	514	540	477	418
Resende	10539	350	463	531	715	684	600	547	602	771	807	798	696	611	543	495	538	437	357
Ribeira de Pena	6183	192	241	276	336	353	328	292	372	405	375	457	517	409	305	341	332	332	324
Rio Maior	20643	812	944	1075	1132	1025	1075	1169	1398	1600	1552	1538	1378	1330	1237	1095	977	755	554
Sabrosa	5990	147	244	286	309	313	309	305	386	401	389	431	428	435	362	324	336	309	279
Sabugal	11366	274	256	323	406	464	469	473	502	573	683	830	939	806	749	768	910	946	999
Salvaterra de Magos	21661	783	966	1088	1266	1127	1043	1205	1467	1777	1514	1554	1473	1346	1298	1166	1048	843	701
Santa Marta de Penaguião	6806	182	223	304	341	337	321	332	434	452	485	521	570	518	435	378	364	311	301
Santarém	58472	2319	2669	2969	3055	2691	2734	3191	3966	4375	4231	4207	4005	3824	3713	3219	2876	2391	2039
Santiago do Cacém	29115	1113	1236	1225	1253	1221	1468	1735	2055	1957	1651	2038	2486	2296	1907	1628	1553	1261	1037
Santo Tirso	69270	2289	2587	3240	3878	3655	3747	3971	4888	5359	5531	5754	5155	5155	4422	3300	2750	2158	1438
São Brás de Alportel	10556	444	510	539	556	540	511	583	764	902	863	766	639	657	515	492	530	402	347
São João da Madeira	21455	801	957	1057	1153	1208	1273	1350	1501	1663	1703	1768	1657	1462	1155	952	763	584	451
São João da Pesqueira	7320	216	299	347	442	457	429	392	442	525	499	591	552	447	409	307	375	337	259
Sardoal	3807	105	136	150	190	220	215	213	304	274	229	281	260	250	186	174	193	218	213
Seia	23178	729	755	871	1007	1121	1170	1226	1348	1432	1588	1853	1894	1898	1724	1492	1345	997	734
Seixal	164874	8049	9125	8763	8756	8489	9259	10610	12735	13636	11968	11448	10995	11035	10152	7996	5843	3642	2377
Sernancelhe	5461	134	188	245	279	372	340	304	296	331	355	427	426	337	314	309	326	272	211
Serpa	14907	512	543	653	744	844	784	814	887	938	1125	1154	1163	1012	809	799	832	778	521
Sertã	15074	468	565	721	782	799	792	801	831	936	1006	1114	1054	964	834	831	893	819	868
Sesimbra	50853	2489	2980	3101	3130	2798	2878	3528	4535	4670	3525	3153	2942	2628	2442	2202	1675	1252	930
Setúbal	117380	5375	6619	6585	6541	5764	5755	6587	8527	9830	8234	7806	7732	7513	7652	6177	4832	3624	2231
Sever do Vouga	11777	373	411	536	637	639	614	592	760	886	855	888	866	780	686	647	620	511	482
Silves	36512	1541	1775	1795	1789	1760	1796	2265	2781	2794	2472	2519	2428	2297	2012	1839	1736	1506	1411
Sines	13672	655	640	612	646	735	721	805	1109	1025	923	1014	1112	980	898	659	546	385	211
Sintra	383234	19003	22156	22255	22421	21513	21426	22472	27437	32810	33634	30160	24657	21246	19747	16253	11754	8335	5959
Sobral de Monte Agraço	10263	440	541	570	632	545	534	691	877	912	738	669	690	599	552	446	367	256	208
Soure	17913	555	657	758	862	816	744	889	1111	1354	1237	1237	1240	1220	1205	1150	1062	917	904
Sousel	4640	135	165	208	237	234	189	195	327	344	306	323	289	281	278	253	333	308	240
Tabuaço	6110	138	181	262	346	374	389	376	399	411	408	452	458	414	348	239	330	302	287
Tarouca	7768	247	304	415	524	502	498	427	475	645	597	605	519	419	383	353	334	268	258
Tavira	25339	981	1170	1187	1211	1194	1250	1506	1689	1855	1774	1726	1661	1568	1574	1365	1304	1211	1116
Terras de Bouro	6608	198	225	312	351	387	356	319	385	432	494	491	519	413	404	348	351	336	292
Tomar	37989	1141	1395	1686	2014	2009	1867	1885	2150	2580	2793	2908	2826	2537	2470	2099	2099	1902	1631
Torres Novas	35504	1295	1548	1656	1848	1712	1765	2057	2368	2535	2448	2573	2507	2399	2214	1939	1779	1562	1302
Torres Vedras	78845	3304	3800	4247	4457	4250	4133	4811	6098	6555	5741	5563	5095	4659	4286	3954	3437	2575	1883
Trancoso	9277	235	263	345	433	512	516	459	533	593	593	680	684	599	604	589	653	522	469
Trofa	38237	1493	1680	2005	2260	2269	2350	2407	2850	3128	3115	3166	2798	2492	2119	1523	1189	786	610
Vagos	22873	909	1047	1159	1267	1338	1353	1488	1626	1717	1633	1684	1494	1348	1313	1114	945	793	650
Vale de Cambra	21794	704	812	979	1076	1172	1152	1210	1373	1634	1640	1687	1660	1576	1452	1187	1017	762	706
Valença	13496	459	538	610	680	678	673	772	950	1039	982	1002	952	918	873	704	672	591	407
Valpaços	15478	392	448	564	671	730	727	611	736	787	926	1186	1168	1233	1211	1127	1122	984	861
Vendas Novas	11499	466	469	537	601	564	551	609	762	943	782	709	685	672	773	765	617	532	464
Viana do Alentejo	5289	215	234	251	296	247	345	343	374	385	369	384	369	274	230	252	268	235	222
Viana do Castelo	85791	3141	3610	4091	4548	4464	4494	5075	6116	6614	6385	6475	6536	5884	4888	4227	3571	3132	2543
Vidigueira	5631	242	302	286	292	307	370	325	362	381	368	383	361	333	283	230	294	271	245
Vieira do Minho	12213	376	462	560	723	739	702	654	716	834	911	1010	957	759	625	622	626	564	378
Vila de Rei	3374	83	64	74	190	205	189	195	177	194	201	242	230	181	156	156	252	285	304
Vila do Bispo	5199	209	186	248	216	293	268	285	346	365	340	406	359	323	305	350	263	240	201
Vila do Conde	79363	3423	4028	4305	4586	4418	4445	5137	6081	6568	6129	6187	5310	4946	4407	3386	2600	1912	1499
Vila Franca de Xira	140729	7003	8009	7985	7644	6952	7557	9663	12506	12276	10399	9687	9178	8902	7808	5868	4340	2926	2032
Vila Nova da Barquinha	7300	250	305	353	384	343	346	406	454	524	532	548	506	435	437	426	430	356	270
Vila Nova de Cerveira	8925	282	392	421	450	492	491	552	631	722	638	584	657	547	502	459	433	378	298
Vila Nova de Gaia	300587	12501	14443	15526	16898	16020	16421	19081	22960	25129	23598	23784	21217	19227	17346	13279	10181	7496	5484
Vila Nova de Poiares	7033	248	311	368	447	372	436	441	566	615	562	510	445	397	337	300	299	221	164
Vila Pouca de Aguiar	12328	289	377	507	665	699	600	531	658	730	821	989	988	911	865	833	718	608	541
Vila Real	50224	1883	2219	2598	2814	2575	2601	3064	3780	4047	3965	4013	3568	3209	2817	2390	1883	1553	1249
Vila Real de Santo António	19060	834	1027	1017	990	1008	1030	1146	1412	1480	1294	1267	1341	1250	1179	947	734	611	496
Vila Velha de Ródão	3261	63	53	48	115	122	180	176	184	218	198	202	219	197	247	199	296	337	211
Vila Verde	47269	1830	2292	2786	2944	3059	2834	3264	3510	3781	3445	3414	2992	2512	2194	1924	1737	1528	1228
Vila Viçosa	7941	281	304	357	399	388	377	464	459	574	642	695	634	532	426	378	418	341	275
Viseu	98007	4093	4656	5068	5586	5331	5271	6258	7781	7991	6883	6744	6520	6166	5474	4794	3930	3034	2429
Vizela	23771	923	1064	1280	1592	1588	1607	1646	1763	2038	1976	2000	1668	1417	1073	771	651	422	298
