# Supplementary material for: Dataset of socio-economic and waste collection indicators for Portugal at municipal level
Source: Data Brief. 2018 Dec 28;22:658–61. doi: 10.1016/j.dib.2018.12.069 (PMC6327732; doi:10.1016/j.dib.2018.12.069)
Supplement: Supplementary file 6 — Supplementary material. [file mmc6.xlsx]

## Sheet: Folha1
	Parish	Total population	Urbanisation level
Source of data	[12]		[13]
Abrantes	Aldeia do Mato	420	Rural
Abrantes	Alferrarede	3718	Urban
Abrantes	Alvega	1455	Rural
Abrantes	Bemposta	1709	Rural
Abrantes	Martinchel	571	Rural
Abrantes	Mouriscas	1873	Rural
Abrantes	Pego	2348	Averagely urban
Abrantes	Rio de Moinhos	1133	Rural
Abrantes	Rossio ao Sul do Tejo	2018	Urban
Abrantes	São Facundo	908	Rural
Abrantes	Abrantes (São João)	1622	Urban
Abrantes	São Miguel do Rio Torto	2743	Urban
Abrantes	Abrantes (São Vicente)	10964	Urban
Abrantes	Souto	405	Rural
Abrantes	Tramagal	3391	Averagely urban
Abrantes	Vale das Mós	559	Rural
Abrantes	Concavada	606	Rural
Abrantes	Fontes	611	Rural
Abrantes	Carvalhal	700	Rural
Águeda	Agadão	368	Rural
Águeda	Aguada de Baixo	1322	Urban
Águeda	Aguada de Cima	3806	Averagely urban
Águeda	Águeda	11106	Urban
Águeda	Barrô	1792	Urban
Águeda	Belazaima do Chão	587	Rural
Águeda	Castanheira do Vouga	621	Rural
Águeda	Espinhel	2368	Urban
Águeda	Fermentelos	3148	Urban
Águeda	Lamas do Vouga	691	Urban
Águeda	Macieira de Alcoba	82	Rural
Águeda	Macinhata do Vouga	3310	Rural
Águeda	Óis da Ribeira	691	Averagely urban
Águeda	Préstimo	710	Rural
Águeda	Recardães	3354	Urban
Águeda	Segadães	1120	Urban
Águeda	Travassô	1502	Averagely urban
Águeda	Trofa	2678	Urban
Águeda	Valongo do Vouga	4615	Averagely urban
Águeda	Borralha	2150	Urban
Aguiar da Beira	Aguiar da Beira	1427	Averagely urban
Aguiar da Beira	Carapito	423	Rural
Aguiar da Beira	Cortiçada	340	Rural
Aguiar da Beira	Coruche	156	Averagely urban
Aguiar da Beira	Dornelas	668	Averagely urban
Aguiar da Beira	Eirado	217	Rural
Aguiar da Beira	Forninhos	223	Averagely urban
Aguiar da Beira	Gradiz	157	Rural
Aguiar da Beira	Pena Verde	791	Rural
Aguiar da Beira	Pinheiro	224	Rural
Aguiar da Beira	Sequeiros	246	Rural
Aguiar da Beira	Souto de Aguiar da Beira	294	Averagely urban
Aguiar da Beira	Valverde	148	Rural
Alandroal	Alandroal (Nossa Senhora da Conceição)	1829	Averagely urban
Alandroal	Juromenha (Nossa Senhora do Loreto)	101	Rural
Alandroal	Santiago Maior	2083	Rural
Alandroal	Capelins (Santo António)	511	Rural
Alandroal	Terena (São Pedro)	746	Rural
Alandroal	São Brás dos Matos (Mina do Bugalho)	346	Averagely urban
Albergaria-a-Velha	Albergaria-a-Velha	8046	Urban
Albergaria-a-Velha	Alquerubim	2362	Rural
Albergaria-a-Velha	Angeja	2011	Rural
Albergaria-a-Velha	Branca	5456	Urban
Albergaria-a-Velha	Frossos	848	Averagely urban
Albergaria-a-Velha	Ribeira de Fráguas	1633	Rural
Albergaria-a-Velha	São João de Loure	1964	Averagely urban
Albergaria-a-Velha	Valmaior	1941	Urban
Albufeira	Albufeira	28606	Urban
Albufeira	Guia	4891	Rural
Albufeira	Paderne	3252	Rural
Albufeira	Ferreiras	6144	Urban
Albufeira	Olhos de Água	6685	Urban
Alcácer do Sal	Alcácer do Sal (Santa Maria do Castelo)	3947	Urban
Alcácer do Sal	Santa Susana	339	Urban
Alcácer do Sal	Alcácer do Sal (Santiago)	4477	Urban
Alcácer do Sal	Torrão	2172	Rural
Alcácer do Sal	São Martinho	432	Rural
Alcácer do Sal	Comporta	1215	Rural
Alcanena	Alcanena	3789	Urban
Alcanena	Bugalhos	1048	Rural
Alcanena	Espinheiro	522	Rural
Alcanena	Louriceira	559	Rural
Alcanena	Malhou	760	Rural
Alcanena	Minde	3139	Averagely urban
Alcanena	Moitas Venda	826	Averagely urban
Alcanena	Monsanto	852	Rural
Alcanena	Serra de Santo António	765	Rural
Alcanena	Vila Moreira	926	Urban
Alcobaça	Alcobaça	5394	Urban
Alcobaça	Alfeizerão	3746	Averagely urban
Alcobaça	Alpedriz	737	Rural
Alcobaça	Bárrio	1466	Averagely urban
Alcobaça	Benedita	8233	Urban
Alcobaça	Cela	3094	Averagely urban
Alcobaça	Coz	1811	Rural
Alcobaça	Évora de Alcobaça	4312	Rural
Alcobaça	Maiorga	1912	Averagely urban
Alcobaça	Pataias	5214	Averagely urban
Alcobaça	Aljubarrota (Prazeres)	4013	Averagely urban
Alcobaça	São Martinho do Porto	2791	Averagely urban
Alcobaça	Aljubarrota (São Vicente)	2321	Averagely urban
Alcobaça	Turquel	4360	Averagely urban
Alcobaça	Vestiaria	1211	Urban
Alcobaça	Vimeiro	1886	Rural
Alcobaça	Martingança	1098	Averagely urban
Alcobaça	Montes	556	Rural
Alcochete	Alcochete	11736	Urban
Alcochete	Samouco	3013	Urban
Alcochete	São Francisco	2106	Urban
Alcoutim	Alcoutim	940	Averagely urban
Alcoutim	Giões	248	Rural
Alcoutim	Martim Longo	1013	Rural
Alcoutim	Pereiro	214	Averagely urban
Alcoutim	Vaqueiros	478	Rural
Alenquer	Abrigada	3206	Rural
Alenquer	Aldeia Galega da Merceana	2007	Rural
Alenquer	Aldeia Gavinha	1117	Rural
Alenquer	Cabanas de Torres	951	Rural
Alenquer	Cadafais	1661	Urban
Alenquer	Carnota	1629	Rural
Alenquer	Meca	1662	Rural
Alenquer	Olhalvo	1833	Averagely urban
Alenquer	Ota	2069	Rural
Alenquer	Pereiro de Palhacana	557	Averagely urban
Alenquer	Alenquer (Santo Estêvão)	6479	Urban
Alenquer	Alenquer (Triana)	3973	Urban
Alenquer	Ventosa	2087	Averagely urban
Alenquer	Vila Verde dos Francos	1136	Rural
Alenquer	Carregado	11093	Urban
Alenquer	Ribafria	942	Averagely urban
Alijó	Alijó	2572	Averagely urban
Alijó	Amieiro	71	Rural
Alijó	Carlão	691	Rural
Alijó	Casal de Loivos	171	Rural
Alijó	Castedo	343	Rural
Alijó	Cotas	233	Rural
Alijó	Favaios	1053	Rural
Alijó	Pegarinhos	871	Rural
Alijó	Pinhão	599	Averagely urban
Alijó	Pópulo	264	Rural
Alijó	Ribalonga	219	Rural
Alijó	Sanfins do Douro	1411	Rural
Alijó	Santa Eugénia	327	Rural
Alijó	São Mamede de Ribatua	726	Rural
Alijó	Vale de Mendiz	237	Rural
Alijó	Vila Chã	531	Rural
Alijó	Vila Verde	606	Rural
Alijó	Vilar de Maçada	864	Rural
Alijó	Vilarinho de Cotas	131	Rural
Aljezur	Aljezur	3328	Averagely urban
Aljezur	Bordeira	462	Rural
Aljezur	Odeceixe	931	Rural
Aljezur	Rogil	1103	Rural
Aljustrel	Aljustrel	4944	Urban
Aljustrel	Ervidel	971	Rural
Aljustrel	Messejana	876	Rural
Aljustrel	São João de Negrilhos	1414	Rural
Aljustrel	Rio de Moinhos	687	Urban
Almada	Almada	15891	Urban
Almada	Caparica	20202	Urban
Almada	Costa da Caparica	13136	Urban
Almada	Cova da Piedade	18935	Urban
Almada	Trafaria	5476	Urban
Almada	Cacilhas	5729	Urban
Almada	Pragal	7603	Urban
Almada	Sobreda	14626	Urban
Almada	Charneca de Caparica	28604	Urban
Almada	Laranjeiro	20256	Urban
Almada	Feijó	18032	Urban
Almeida	Ade	72	Rural
Almeida	Aldeia Nova	34	Rural
Almeida	Almeida	1257	Averagely urban
Almeida	Amoreira	172	Rural
Almeida	Azinhal	63	Rural
Almeida	Cabreira	94	Rural
Almeida	Castelo Bom	213	Rural
Almeida	Castelo Mendo	85	Rural
Almeida	Freineda	234	Rural
Almeida	Freixo	180	Rural
Almeida	Junça	118	Rural
Almeida	Leomil	103	Rural
Almeida	Malhada Sorda	334	Rural
Almeida	Malpartida	174	Rural
Almeida	Mesquitela	46	Rural
Almeida	Mido	52	Rural
Almeida	Miuzela	351	Rural
Almeida	Monte Perobolço	59	Rural
Almeida	Nave de Haver	347	Rural
Almeida	Naves	69	Rural
Almeida	Parada	111	Rural
Almeida	Peva	157	Rural
Almeida	Porto de Ovelha	47	Rural
Almeida	São Pedro de Rio Seco	177	Rural
Almeida	Senouras	38	Rural
Almeida	Vale de Coelha	40	Rural
Almeida	Vale da Mula	181	Rural
Almeida	Vale Verde	90	Rural
Almeida	Vilar Formoso	2060	Urban
Almeirim	Almeirim	12091	Urban
Almeirim	Benfica do Ribatejo	2954	Rural
Almeirim	Fazendas de Almeirim	6675	Urban
Almeirim	Raposa	533	Rural
Almodôvar	Almodôvar	3647	Averagely urban
Almodôvar	Gomes Aires	359	Rural
Almodôvar	Rosário	607	Rural
Almodôvar	Santa Clara-a-Nova	588	Rural
Almodôvar	Santa Cruz	640	Rural
Almodôvar	São Barnabé	515	Rural
Almodôvar	Senhora da Graça de Padrões	381	Averagely urban
Almodôvar	Aldeia dos Fernandes	525	Rural
Alpiarça	Alpiarça	7389	Urban
Alter do Chão	Alter do Chão	2100	Averagely urban
Alter do Chão	Chancelaria	453	Rural
Alter do Chão	Seda	335	Rural
Alter do Chão	Cunheira	387	Rural
Alvaiázere	Almoster	646	Rural
Alvaiázere	Alvaiázere	1581	Averagely urban
Alvaiázere	Maçãs de Caminho	342	Averagely urban
Alvaiázere	Maçãs de Dona Maria	1766	Rural
Alvaiázere	Pelmá	712	Rural
Alvaiázere	Pussos	1093	Rural
Alvaiázere	Rego da Murta	839	Rural
Alvito	Alvito	1234	Averagely urban
Alvito	Vila Nova da Baronia	1168	Rural
Amadora	Alfragide	9531	Urban
Amadora	Brandoa	17146	Urban
Amadora	Buraca	15523	Urban
Amadora	Damaia	19989	Urban
Amadora	Falagueira	14110	Urban
Amadora	Mina	17133	Urban
Amadora	Reboleira	13659	Urban
Amadora	Venteira	18721	Urban
Amadora	Alfornelos	10000	Urban
Amadora	São Brás	25189	Urban
Amadora	Venda Nova	8020	Urban
Amarante	Aboadela	727	Rural
Amarante	Aboim	575	Averagely urban
Amarante	Ansiães	481	Rural
Amarante	Ataíde	947	Urban
Amarante	Bustelo	468	Rural
Amarante	Canadelo	118	Rural
Amarante	Candemil	745	Rural
Amarante	Carneiro	286	Rural
Amarante	Carvalho de Rei	183	Rural
Amarante	Cepelos	1704	Urban
Amarante	Chapa	291	Averagely urban
Amarante	Fregim	2679	Averagely urban
Amarante	Freixo de Baixo	1378	Urban
Amarante	Freixo de Cima	2071	Urban
Amarante	Fridão	842	Averagely urban
Amarante	Gatão	1517	Urban
Amarante	Gondar	1594	Averagely urban
Amarante	Jazente	522	Averagely urban
Amarante	Lomba	778	Averagely urban
Amarante	Louredo	606	Averagely urban
Amarante	Lufrei	1664	Averagely urban
Amarante	Madalena	1962	Urban
Amarante	Mancelos	2994	Averagely urban
Amarante	Oliveira	835	Urban
Amarante	Olo	372	Rural
Amarante	Padronelo	847	Averagely urban
Amarante	Real	2948	Urban
Amarante	Rebordelo	327	Rural
Amarante	Salvador do Monte	990	Averagely urban
Amarante	Sanche	498	Rural
Amarante	Figueiró (Santa Cristina)	1324	Urban
Amarante	Figueiró (Santiago)	2387	Urban
Amarante	Amarante (São Gonçalo)	6166	Urban
Amarante	Gouveia (São Simão)	609	Rural
Amarante	Telões	4057	Averagely urban
Amarante	Travanca	2193	Averagely urban
Amarante	Várzea	383	Rural
Amarante	Vila Caiz	2737	Averagely urban
Amarante	Vila Chã do Marão	887	Rural
Amarante	Vila Garcia	766	Averagely urban
Amares	Amares	1485	Urban
Amares	Barreiros	730	Averagely urban
Amares	Besteiros	570	Urban
Amares	Bico	745	Averagely urban
Amares	Caires	853	Averagely urban
Amares	Caldelas	839	Averagely urban
Amares	Carrazedo	724	Averagely urban
Amares	Dornelas	500	Averagely urban
Amares	Ferreiros	3095	Urban
Amares	Figueiredo	1085	Urban
Amares	Fiscal	703	Averagely urban
Amares	Goães	537	Averagely urban
Amares	Lago	1836	Urban
Amares	Paranhos	109	Averagely urban
Amares	Paredes Secas	166	Rural
Amares	Portela	162	Averagely urban
Amares	Prozelo	777	Urban
Amares	Rendufe	1103	Averagely urban
Amares	Bouro (Santa Maria)	747	Averagely urban
Amares	Bouro (Santa Marta)	482	Rural
Amares	Sequeiros	196	Averagely urban
Amares	Seramil	181	Rural
Amares	Torre	441	Averagely urban
Amares	Vilela	283	Rural
Anadia	Amoreira da Gândara	1023	Rural
Anadia	Ancas	606	Rural
Anadia	Arcos	5361	Urban
Anadia	Avelãs de Caminho	1227	Averagely urban
Anadia	Avelãs de Cima	2113	Rural
Anadia	Mogofores	808	Urban
Anadia	Moita	2409	Rural
Anadia	Óis do Bairro	476	Averagely urban
Anadia	Sangalhos	3909	Averagely urban
Anadia	São Lourenço do Bairro	2292	Averagely urban
Anadia	Tamengos	1534	Averagely urban
Anadia	Vila Nova de Monsarros	1643	Rural
Anadia	Vilarinho do Bairro	2682	Averagely urban
Anadia	Paredes do Bairro	966	Rural
Anadia	Aguim	1115	Averagely urban
Ansião	Alvorge	1164	Rural
Ansião	Ansião	2554	Averagely urban
Ansião	Avelar	2084	Averagely urban
Ansião	Chão de Couce	1975	Rural
Ansião	Lagarteira	488	Averagely urban
Ansião	Pousaflores	916	Rural
Ansião	Santiago da Guarda	3007	Rural
Ansião	Torre de Vale de Todos	404	Averagely urban
Arcos de Valdevez	Aboim das Choças	328	Averagely urban
Arcos de Valdevez	Aguiã	679	Urban
Arcos de Valdevez	Alvora	258	Rural
Arcos de Valdevez	Ázere	243	Rural
Arcos de Valdevez	Cabana Maior	231	Rural
Arcos de Valdevez	Cabreiro	420	Rural
Arcos de Valdevez	Carralcova	122	Rural
Arcos de Valdevez	Cendufe	351	Averagely urban
Arcos de Valdevez	Couto	592	Rural
Arcos de Valdevez	Eiras	269	Rural
Arcos de Valdevez	Ermelo	92	Rural
Arcos de Valdevez	Extremo	158	Rural
Arcos de Valdevez	Gavieira	290	Rural
Arcos de Valdevez	Giela	508	Urban
Arcos de Valdevez	Gondoriz	916	Rural
Arcos de Valdevez	Grade	400	Rural
Arcos de Valdevez	Guilhadeses	1054	Urban
Arcos de Valdevez	Loureda	170	Rural
Arcos de Valdevez	Jolda (Madalena)	338	Averagely urban
Arcos de Valdevez	Mei	106	Rural
Arcos de Valdevez	Miranda	324	Rural
Arcos de Valdevez	Monte Redondo	232	Rural
Arcos de Valdevez	Oliveira	323	Averagely urban
Arcos de Valdevez	Paçô	877	Urban
Arcos de Valdevez	Padroso	231	Rural
Arcos de Valdevez	Parada	381	Urban
Arcos de Valdevez	Portela	250	Rural
Arcos de Valdevez	Prozelo	919	Averagely urban
Arcos de Valdevez	Rio Cabrão	137	Averagely urban
Arcos de Valdevez	Rio Frio	681	Rural
Arcos de Valdevez	Rio de Moinhos	441	Averagely urban
Arcos de Valdevez	Sá	142	Rural
Arcos de Valdevez	Sabadim	457	Rural
Arcos de Valdevez	Arcos de Valdevez (Salvador)	1038	Urban
Arcos de Valdevez	Padreiro (Salvador)	304	Averagely urban
Arcos de Valdevez	Padreiro (Santa Cristina)	80	Averagely urban
Arcos de Valdevez	Távora (Santa Maria)	656	Averagely urban
Arcos de Valdevez	Santar	160	Urban
Arcos de Valdevez	São Cosme e São Damião	186	Rural
Arcos de Valdevez	São Jorge	705	Rural
Arcos de Valdevez	Arcos de Valdevez (São Paio)	1094	Urban
Arcos de Valdevez	Jolda (São Paio)	344	Rural
Arcos de Valdevez	Távora (São Vicente)	263	Averagely urban
Arcos de Valdevez	Senharei	228	Averagely urban
Arcos de Valdevez	Sistelo	268	Rural
Arcos de Valdevez	Soajo	967	Rural
Arcos de Valdevez	Souto	598	Averagely urban
Arcos de Valdevez	Tabaçô	354	Averagely urban
Arcos de Valdevez	Vale	766	Rural
Arcos de Valdevez	Vila Fonche	1128	Urban
Arcos de Valdevez	Vilela	194	Rural
Arganil	Anceriz	145	Rural
Arganil	Arganil	3838	Averagely urban
Arganil	Barril de Alva	284	Rural
Arganil	Benfeita	379	Rural
Arganil	Celavisa	176	Rural
Arganil	Cepos	133	Rural
Arganil	Cerdeira	315	Rural
Arganil	Coja	1370	Rural
Arganil	Folques	351	Rural
Arganil	Moura da Serra	109	Rural
Arganil	Piódão	222	Rural
Arganil	Pomares	524	Rural
Arganil	Pombeiro da Beira	965	Rural
Arganil	São Martinho da Cortiça	1243	Rural
Arganil	Sarzedo	663	Rural
Arganil	Secarias	403	Rural
Arganil	Teixeira	127	Rural
Arganil	Vila Cova de Alva	485	Rural
Armamar	Aldeias	331	Rural
Armamar	Aricera	138	Rural
Armamar	Armamar	1242	Urban
Armamar	Cimbres	292	Rural
Armamar	Coura	48	Urban
Armamar	Folgosa	397	Rural
Armamar	Fontelo	608	Rural
Armamar	Goujoim	58	Rural
Armamar	Queimada	281	Rural
Armamar	Queimadela	226	Rural
Armamar	Santa Cruz	197	Rural
Armamar	Santiago	132	Rural
Armamar	Santo Adrião	79	Rural
Armamar	São Cosmado	592	Rural
Armamar	São Martinho das Chãs	501	Rural
Armamar	São Romão	125	Rural
Armamar	Tões	133	Urban
Armamar	Vacalar	198	Rural
Armamar	Vila Seca	374	Rural
Arouca	Albergaria da Serra	101	Rural
Arouca	Alvarenga	1180	Rural
Arouca	Arouca	3050	Urban
Arouca	Burgo	1889	Urban
Arouca	Cabreiros	119	Rural
Arouca	Canelas	746	Rural
Arouca	Chave	1192	Rural
Arouca	Covelo de Paivó	104	Rural
Arouca	Escariz	2103	Rural
Arouca	Espiunca	345	Rural
Arouca	Fermedo	1289	Rural
Arouca	Janarde	119	Rural
Arouca	Mansores	1058	Rural
Arouca	Moldes	1199	Rural
Arouca	Rossas	1532	Rural
Arouca	Santa Eulália	2176	Rural
Arouca	São Miguel do Mato	593	Rural
Arouca	Tropeço	1076	Rural
Arouca	Urrô	969	Rural
Arouca	Várzea	535	Averagely urban
Arraiolos	Arraiolos	3268	Averagely urban
Arraiolos	Igrejinha	911	Rural
Arraiolos	Santa Justa	218	Rural
Arraiolos	São Gregório	334	Rural
Arraiolos	Gafanhoeira (São Pedro)	472	Rural
Arraiolos	Vimieiro	1544	Rural
Arraiolos	Sabugueiro	374	Rural
Arronches	Assunção	1941	Averagely urban
Arronches	Esperança	728	Rural
Arronches	Mosteiros	438	Rural
Arruda dos Vinhos	Arranhó	2352	Rural
Arruda dos Vinhos	Arruda dos Vinhos	8385	Urban
Arruda dos Vinhos	Cardosas	815	Averagely urban
Arruda dos Vinhos	Santiago dos Velhos	1486	Rural
Aveiro	Aradas	9521	Urban
Aveiro	Cacia	7059	Averagely urban
Aveiro	Eirol	724	Averagely urban
Aveiro	Eixo	5284	Averagely urban
Aveiro	Esgueira	12772	Urban
Aveiro	Glória	12561	Urban
Aveiro	Nariz	1356	Averagely urban
Aveiro	Oliveirinha	4633	Averagely urban
Aveiro	Requeixo	1150	Averagely urban
Aveiro	São Bernardo	4715	Urban
Aveiro	São Jacinto	896	Averagely urban
Aveiro	Vera Cruz	9271	Urban
Aveiro	Santa Joana	7756	Urban
Aveiro	Nossa Senhora de Fátima	1844	Averagely urban
Avis	Alcôrrego	388	Rural
Avis	Aldeia Velha	272	Rural
Avis	Avis	1787	Averagely urban
Avis	Benavila	832	Rural
Avis	Ervedal	532	Rural
Avis	Figueira e Barros	297	Rural
Avis	Maranhão	56	Rural
Avis	Valongo	256	Rural
Azambuja	Alcoentre	3347	Rural
Azambuja	Aveiras de Baixo	1287	Rural
Azambuja	Aveiras de Cima	4612	Averagely urban
Azambuja	Azambuja	7879	Urban
Azambuja	Manique do Intendente	1157	Rural
Azambuja	Vale do Paraíso	852	Averagely urban
Azambuja	Vila Nova da Rainha	911	Rural
Azambuja	Vila Nova de São Pedro	676	Rural
Azambuja	Maçussa	376	Rural
Baião	Ancede	2391	Averagely urban
Baião	Campelo	3027	Averagely urban
Baião	São Tomé de Covelas	526	Averagely urban
Baião	Frende	586	Averagely urban
Baião	Gestaçô	1160	Rural
Baião	Gove	1855	Averagely urban
Baião	Grilo	509	Rural
Baião	Loivos do Monte	346	Rural
Baião	Loivos da Ribeira	468	Rural
Baião	Mesquinhata	282	Averagely urban
Baião	Ovil	664	Averagely urban
Baião	Ribadouro	276	Averagely urban
Baião	Santa Cruz do Douro	1366	Averagely urban
Baião	Baião (Santa Leocádia)	493	Averagely urban
Baião	Santa Marinha do Zêzere	2582	Averagely urban
Baião	Teixeira	555	Rural
Baião	Teixeiró	325	Rural
Baião	Tresouras	342	Rural
Baião	Valadares	781	Rural
Baião	Viariz	462	Rural
Barcelos	Abade de Neiva	1907	Averagely urban
Barcelos	Aborim	850	Averagely urban
Barcelos	Adães	726	Averagely urban
Barcelos	Aguiar	506	Averagely urban
Barcelos	Airó	869	Averagely urban
Barcelos	Aldreu	847	Averagely urban
Barcelos	Alheira	1054	Averagely urban
Barcelos	Alvelos	2060	Urban
Barcelos	Arcozelo	12212	Urban
Barcelos	Areias	953	Averagely urban
Barcelos	Areias de Vilar	1307	Averagely urban
Barcelos	Balugães	796	Urban
Barcelos	Barcelinhos	1699	Urban
Barcelos	Barcelos	4637	Urban
Barcelos	Barqueiros	1862	Averagely urban
Barcelos	Cambeses	1251	Averagely urban
Barcelos	Campo	917	Averagely urban
Barcelos	Carapeços	2192	Urban
Barcelos	Carreira	1401	Averagely urban
Barcelos	Carvalhal	1365	Urban
Barcelos	Carvalhos	653	Averagely urban
Barcelos	Chavão	696	Averagely urban
Barcelos	Chorente	669	Averagely urban
Barcelos	Cossourado	772	Averagely urban
Barcelos	Courel	464	Averagely urban
Barcelos	Couto	334	Averagely urban
Barcelos	Creixomil	809	Averagely urban
Barcelos	Cristelo	1803	Averagely urban
Barcelos	Durrães	694	Averagely urban
Barcelos	Encourados	485	Averagely urban
Barcelos	Faria	539	Averagely urban
Barcelos	Feitos	493	Averagely urban
Barcelos	Fonte Coberta	579	Averagely urban
Barcelos	Fornelos	744	Averagely urban
Barcelos	Fragoso	2066	Averagely urban
Barcelos	Gamil	896	Averagely urban
Barcelos	Gilmonde	1440	Averagely urban
Barcelos	Góios	537	Averagely urban
Barcelos	Grimancelos	774	Averagely urban
Barcelos	Gueral	375	Averagely urban
Barcelos	Igreja Nova	367	Averagely urban
Barcelos	Lama	1228	Averagely urban
Barcelos	Lijó	2231	Urban
Barcelos	Macieira de Rates	1826	Averagely urban
Barcelos	Manhente	1618	Urban
Barcelos	Mariz	347	Averagely urban
Barcelos	Martim	2205	Urban
Barcelos	Midões	446	Averagely urban
Barcelos	Milhazes	850	Averagely urban
Barcelos	Minhotães	751	Averagely urban
Barcelos	Monte de Fralães	391	Averagely urban
Barcelos	Moure	877	Averagely urban
Barcelos	Negreiros	1555	Averagely urban
Barcelos	Oliveira	963	Averagely urban
Barcelos	Palme	1006	Averagely urban
Barcelos	Panque	670	Averagely urban
Barcelos	Paradela	804	Averagely urban
Barcelos	Pedra Furada	381	Averagely urban
Barcelos	Pereira	1293	Averagely urban
Barcelos	Perelhal	1668	Averagely urban
Barcelos	Pousa	2128	Averagely urban
Barcelos	Quintiães	587	Averagely urban
Barcelos	Remelhe	1260	Averagely urban
Barcelos	Roriz	2080	Averagely urban
Barcelos	Rio Covo (Santa Eugénia)	1422	Urban
Barcelos	Rio Covo (Santa Eulália)	920	Averagely urban
Barcelos	Tamel (Santa Leocádia)	720	Urban
Barcelos	Galegos (Santa Maria)	2808	Urban
Barcelos	Bastuço (Santo Estêvão)	453	Averagely urban
Barcelos	Bastuço (São João)	627	Averagely urban
Barcelos	Alvito (São Martinho)	430	Averagely urban
Barcelos	Galegos (São Martinho)	1829	Urban
Barcelos	Vila Frescainha (São Martinho)	2304	Urban
Barcelos	Alvito (São Pedro)	597	Averagely urban
Barcelos	Vila Frescainha (São Pedro)	1515	Urban
Barcelos	Tamel (São Pedro Fins)	525	Averagely urban
Barcelos	Tamel (São Veríssimo)	2913	Urban
Barcelos	Sequeade	765	Averagely urban
Barcelos	Silva	869	Averagely urban
Barcelos	Silveiros	1180	Averagely urban
Barcelos	Tregosa	646	Averagely urban
Barcelos	Ucha	1378	Averagely urban
Barcelos	Várzea	1851	Urban
Barcelos	Viatodos	1787	Averagely urban
Barcelos	Vila Boa	2403	Urban
Barcelos	Vila Cova	1972	Averagely urban
Barcelos	Vila Seca	1143	Averagely urban
Barcelos	Vilar de Figos	594	Averagely urban
Barcelos	Vilar do Monte	618	Averagely urban
Barrancos	Barrancos	1792	Averagely urban
Barreiro	Barreiro	7221	Urban
Barreiro	Lavradio	13849	Urban
Barreiro	Palhais	1802	Urban
Barreiro	Santo André	11012	Urban
Barreiro	Verderena	9787	Urban
Barreiro	Alto do Seixalinho	19624	Urban
Barreiro	Santo António da Charneca	10996	Urban
Barreiro	Coina	1670	Urban
Batalha	Batalha	8248	Urban
Batalha	Reguengo do Fetal	2062	Rural
Batalha	São Mamede	3432	Rural
Batalha	Golpilheira	1467	Averagely urban
Beja	Albernoa	725	Rural
Beja	Baleizão	896	Rural
Beja	Beringel	1276	Averagely urban
Beja	Cabeça Gorda	1330	Rural
Beja	Mombeja	381	Rural
Beja	Nossa Senhora das Neves	1681	Rural
Beja	Quintos	252	Rural
Beja	Salvada	1058	Rural
Beja	Beja (Salvador)	6284	Urban
Beja	Santa Clara de Louredo	867	Rural
Beja	Beja (Santa Maria da Feira)	4438	Urban
Beja	Santa Vitória	588	Rural
Beja	Beja (Santiago Maior)	7546	Urban
Beja	São Brissos	136	Rural
Beja	Beja (São João Baptista)	6059	Urban
Beja	São Matias	547	Rural
Beja	Trindade	259	Rural
Beja	Trigaches	446	Rural
Belmonte	Belmonte	3067	Averagely urban
Belmonte	Caria	1842	Rural
Belmonte	Colmeal da Torre	707	Averagely urban
Belmonte	Inguias	660	Rural
Belmonte	Maçainhas	355	Rural
Benavente	Benavente	8820	Urban
Benavente	Samora Correia	16369	Urban
Benavente	Santo Estêvão	1934	Averagely urban
Benavente	Barrosa	707	Averagely urban
Bombarral	Bombarral	5398	Urban
Bombarral	Carvalhal	2527	Rural
Bombarral	Roliça	2680	Urban
Bombarral	Vale Covo	1107	Urban
Bombarral	Pó	881	Averagely urban
Borba	Borba (Matriz)	3605	Averagely urban
Borba	Orada	716	Rural
Borba	Rio de Moinhos	1971	Rural
Borba	Borba (São Bartolomeu)	712	Urban
Boticas	Alturas do Barroso	395	Rural
Boticas	Ardãos	245	Averagely urban
Boticas	Beça	826	Averagely urban
Boticas	Bobadela	333	Averagely urban
Boticas	Boticas	1249	Averagely urban
Boticas	Cerdedo	141	Rural
Boticas	Codessoso	131	Averagely urban
Boticas	Covas do Barroso	253	Averagely urban
Boticas	Curros	67	Averagely urban
Boticas	Dornelas	376	Rural
Boticas	Fiães do Tâmega	91	Averagely urban
Boticas	Granja	224	Averagely urban
Boticas	Pinho	392	Rural
Boticas	São Salvador de Viveiro	280	Averagely urban
Boticas	Sapiãos	481	Averagely urban
Boticas	Vilar	192	Averagely urban
Braga	Adaúfe	3711	Averagely urban
Braga	Arcos	723	Urban
Braga	Arentim	862	Averagely urban
Braga	Aveleda	2113	Urban
Braga	Cabreiros	1452	Urban
Braga	Celeirós	3227	Urban
Braga	Braga (Cividade)	1406	Urban
Braga	Crespos	882	Averagely urban
Braga	Cunha	615	Averagely urban
Braga	Dume	3165	Urban
Braga	Escudeiros	1072	Averagely urban
Braga	Espinho	1107	Averagely urban
Braga	Esporões	1671	Urban
Braga	Ferreiros	7444	Urban
Braga	Figueiredo	1168	Urban
Braga	Fraião	4373	Urban
Braga	Frossos	1735	Urban
Braga	Gondizalves	1377	Urban
Braga	Gualtar	5220	Urban
Braga	Guisande	533	Averagely urban
Braga	Lamaçães	2412	Urban
Braga	Lamas	819	Urban
Braga	Lomar	5860	Urban
Braga	Braga (Maximinos)	9389	Urban
Braga	Mire de Tibães	2397	Urban
Braga	Morreira	736	Urban
Braga	Navarra	445	Averagely urban
Braga	Nogueira	5753	Urban
Braga	Nogueiró	3697	Urban
Braga	Padim da Graça	1518	Urban
Braga	Palmeira	5260	Urban
Braga	Panoias	1593	Urban
Braga	Parada de Tibães	1197	Urban
Braga	Pedralva	1045	Averagely urban
Braga	Pousada	431	Averagely urban
Braga	Priscos	1296	Averagely urban
Braga	Real	7355	Urban
Braga	Ruilhe	1132	Urban
Braga	Santa Lucrécia de Algeriz	517	Averagely urban
Braga	Penso (Santo Estêvão)	418	Averagely urban
Braga	Braga (São João do Souto)	1174	Urban
Braga	Braga (São José de São Lázaro)	12994	Urban
Braga	Passos (São Julião)	635	Urban
Braga	Este (São Mamede)	1756	Urban
Braga	Merelim (São Paio)	2349	Urban
Braga	Este (São Pedro)	1992	Urban
Braga	Merelim (São Pedro)	1865	Urban
Braga	Oliveira (São Pedro)	510	Averagely urban
Braga	Braga (São Vicente)	12687	Urban
Braga	Penso (São Vicente)	313	Averagely urban
Braga	Braga (São Vítor)	30577	Urban
Braga	Braga (Sé)	3190	Urban
Braga	Semelhe	771	Urban
Braga	Sequeira	1776	Averagely urban
Braga	Sobreposta	1226	Averagely urban
Braga	Tadim	1104	Urban
Braga	Tebosa	1040	Averagely urban
Braga	Tenões	1355	Urban
Braga	Trandeiras	685	Urban
Braga	Vilaça	783	Urban
Braga	Vimieiro	1206	Urban
Braga	Fradelos	745	Urban
Cabeceiras de Basto	Abadim	556	Rural
Cabeceiras de Basto	Alvite	884	Rural
Cabeceiras de Basto	Arco de Baúlhe	1597	Urban
Cabeceiras de Basto	Basto	880	Averagely urban
Cabeceiras de Basto	Bucos	504	Averagely urban
Cabeceiras de Basto	Cabeceiras de Basto	671	Rural
Cabeceiras de Basto	Cavez	1236	Rural
Cabeceiras de Basto	Faia	537	Averagely urban
Cabeceiras de Basto	Gondiães	218	Rural
Cabeceiras de Basto	Outeiro	1081	Urban
Cabeceiras de Basto	Painzela	894	Urban
Cabeceiras de Basto	Passos	211	Rural
Cabeceiras de Basto	Pedraça	714	Rural
Cabeceiras de Basto	Refojos de Basto	4361	Urban
Cabeceiras de Basto	Rio Douro	918	Rural
Cabeceiras de Basto	Vila Nune	362	Urban
Cabeceiras de Basto	Vilar de Cunhas	184	Rural
Cadaval	Alguber	932	Rural
Cadaval	Cadaval	2977	Averagely urban
Cadaval	Cercal	449	Rural
Cadaval	Figueiros	669	Averagely urban
Cadaval	Lamas	2962	Rural
Cadaval	Painho	1267	Averagely urban
Cadaval	Peral	878	Rural
Cadaval	Pêro Moniz	612	Averagely urban
Cadaval	Vermelha	1228	Rural
Cadaval	Vilar	1646	Averagely urban
Caldas da Rainha	A dos Francos	1661	Rural
Caldas da Rainha	Alvorninha	2893	Rural
Caldas da Rainha	Caldas da Rainha (Nossa Senhora do Pópulo)	15342	Urban
Caldas da Rainha	Carvalhal Benfeito	1239	Rural
Caldas da Rainha	Coto	1274	Urban
Caldas da Rainha	Foz do Arelho	1347	Urban
Caldas da Rainha	Landal	1012	Rural
Caldas da Rainha	Nadadouro	1823	Averagely urban
Caldas da Rainha	Salir de Matos	2488	Rural
Caldas da Rainha	Salir do Porto	756	Averagely urban
Caldas da Rainha	Santa Catarina	2860	Averagely urban
Caldas da Rainha	São Gregório	937	Urban
Caldas da Rainha	Serra do Bouro	686	Urban
Caldas da Rainha	Tornada	3417	Averagely urban
Caldas da Rainha	Vidais	1121	Rural
Caldas da Rainha	Caldas da Rainha (Santo Onofre)	10694	Urban
Caminha	Âncora	1140	Urban
Caminha	Arga de Baixo	70	Rural
Caminha	Arga de Cima	73	Rural
Caminha	Arga de São João	61	Rural
Caminha	Argela	368	Rural
Caminha	Azevedo	156	Urban
Caminha	Caminha (Matriz)	1310	Urban
Caminha	Cristelo	271	Averagely urban
Caminha	Dem	363	Rural
Caminha	Gondar	210	Rural
Caminha	Lanhelas	926	Averagely urban
Caminha	Moledo	1270	Averagely urban
Caminha	Orbacém	200	Rural
Caminha	Riba de Âncora	666	Rural
Caminha	Seixas	1441	Averagely urban
Caminha	Venade	800	Urban
Caminha	Vila Praia de Âncora	4639	Urban
Caminha	Vilar de Mouros	694	Rural
Caminha	Vilarelho	1070	Urban
Caminha	Vile	297	Averagely urban
Campo Maior	Nossa Senhora da Expectação	3802	Urban
Campo Maior	Nossa Senhora da Graça dos Degolados	593	Rural
Campo Maior	São João Baptista	3763	Urban
Cantanhede	Ançã	2550	Averagely urban
Cantanhede	Bolho	815	Averagely urban
Cantanhede	Cadima	2802	Rural
Cantanhede	Cantanhede	7380	Urban
Cantanhede	Cordinhã	993	Rural
Cantanhede	Covões	2099	Rural
Cantanhede	Febres	3236	Rural
Cantanhede	Murtede	1378	Rural
Cantanhede	Ourentã	1153	Rural
Cantanhede	Outil	828	Rural
Cantanhede	Pocariça	1030	Urban
Cantanhede	Portunhos	1149	Rural
Cantanhede	Sepins	1052	Averagely urban
Cantanhede	Tocha	3895	Rural
Cantanhede	São Caetano	789	Rural
Cantanhede	Corticeiro de Cima	684	Averagely urban
Cantanhede	Vilamar	724	Averagely urban
Cantanhede	Sanguinheira	1827	Rural
Cantanhede	Camarneira	787	Rural
Cartaxo	Cartaxo	10821	Urban
Cartaxo	Ereira	630	Averagely urban
Cartaxo	Lapa	1158	Averagely urban
Cartaxo	Pontével	4452	Averagely urban
Cartaxo	Valada	829	Rural
Cartaxo	Vale da Pinta	1227	Urban
Cartaxo	Vila Chã de Ourique	2643	Averagely urban
Cartaxo	Vale da Pedra	1687	Rural
Cascais	Alcabideche	40755	Urban
Cascais	Carcavelos	22179	Urban
Cascais	Cascais	34023	Urban
Cascais	Estoril	25435	Urban
Cascais	Parede	20742	Urban
Cascais	São Domingos de Rana	55206	Urban
Castanheira de Pêra	Castanheira de Pêra	3001	Averagely urban
Castanheira de Pêra	Coentral	98	Averagely urban
Castelo Branco	Alcains	4777	Averagely urban
Castelo Branco	Almaceda	614	Rural
Castelo Branco	Benquerenças	692	Rural
Castelo Branco	Cafede	257	Rural
Castelo Branco	Castelo Branco	34318	Urban
Castelo Branco	Cebolais de Cima	993	Averagely urban
Castelo Branco	Escalos de Baixo	734	Rural
Castelo Branco	Escalos de Cima	883	Rural
Castelo Branco	Freixial do Campo	441	Rural
Castelo Branco	Juncal do Campo	338	Rural
Castelo Branco	Lardosa	968	Rural
Castelo Branco	Louriçal do Campo	607	Rural
Castelo Branco	Lousa	612	Rural
Castelo Branco	Malpica do Tejo	526	Rural
Castelo Branco	Mata	451	Rural
Castelo Branco	Monforte da Beira	381	Rural
Castelo Branco	Ninho do Açor	392	Rural
Castelo Branco	Póvoa de Rio de Moinhos	623	Rural
Castelo Branco	Retaxo	803	Averagely urban
Castelo Branco	Salgueiro do Campo	864	Rural
Castelo Branco	Santo André das Tojeiras	725	Rural
Castelo Branco	São Vicente da Beira	1191	Rural
Castelo Branco	Sarzedas	1317	Rural
Castelo Branco	Sobral do Campo	353	Rural
Castelo Branco	Tinalhas	576	Rural
Castelo de Paiva	Bairros	1934	Urban
Castelo de Paiva	Fornos	1331	Urban
Castelo de Paiva	Paraíso	888	Averagely urban
Castelo de Paiva	Pedorido	1403	Averagely urban
Castelo de Paiva	Raiva	2227	Averagely urban
Castelo de Paiva	Real	1241	Rural
Castelo de Paiva	Santa Maria de Sardoura	2367	Averagely urban
Castelo de Paiva	São Martinho de Sardoura	1807	Urban
Castelo de Paiva	Sobrado	2657	Urban
Castelo de Vide	Nossa Senhora da Graça de Póvoa e Meadas	583	Rural
Castelo de Vide	Santa Maria da Devesa	1534	Averagely urban
Castelo de Vide	Santiago Maior	354	Averagely urban
Castelo de Vide	São João Baptista	894	Averagely urban
Castro Marim	Azinhal	503	Rural
Castro Marim	Castro Marim	3236	Averagely urban
Castro Marim	Odeleite	766	Rural
Castro Marim	Altura	2564	Rural
Castro Verde	Casével	430	Urban
Castro Verde	Castro Verde	4653	Urban
Castro Verde	Entradas	612	Rural
Castro Verde	Santa Bárbara de Padrões	909	Rural
Castro Verde	São Marcos da Ataboeira	328	Rural
Celorico da Beira	Açores	337	Rural
Celorico da Beira	Baraçal	229	Rural
Celorico da Beira	Cadafaz	136	Rural
Celorico da Beira	Carrapichana	208	Rural
Celorico da Beira	Cortiçô da Serra	160	Rural
Celorico da Beira	Forno Telheiro	714	Rural
Celorico da Beira	Lajeosa do Mondego	665	Rural
Celorico da Beira	Linhares	261	Rural
Celorico da Beira	Maçal do Chão	163	Rural
Celorico da Beira	Mesquitela	238	Rural
Celorico da Beira	Minhocal	167	Rural
Celorico da Beira	Prados	174	Rural
Celorico da Beira	Rapa	166	Rural
Celorico da Beira	Ratoeira	292	Rural
Celorico da Beira	Salgueirais	112	Rural
Celorico da Beira	Celorico (Santa Maria)	868	Averagely urban
Celorico da Beira	Celorico (São Pedro)	1345	Averagely urban
Celorico da Beira	Vale de Azares	385	Rural
Celorico da Beira	Velosa	114	Rural
Celorico da Beira	Vide entre Vinhas	150	Rural
Celorico da Beira	Vila Boa do Mondego	109	Averagely urban
Celorico da Beira	Casas do Soeiro	477	Averagely urban
Celorico de Basto	Agilde	1184	Rural
Celorico de Basto	Arnóia	1612	Rural
Celorico de Basto	Borba de Montanha	1234	Rural
Celorico de Basto	Britelo	2502	Averagely urban
Celorico de Basto	Caçarilhe	454	Rural
Celorico de Basto	Canedo de Basto	933	Rural
Celorico de Basto	Carvalho	823	Rural
Celorico de Basto	Codeçoso	428	Rural
Celorico de Basto	Corgo	313	Rural
Celorico de Basto	Fervença	1381	Rural
Celorico de Basto	Gagos	599	Averagely urban
Celorico de Basto	Gémeos	625	Averagely urban
Celorico de Basto	Infesta	253	Rural
Celorico de Basto	Molares	619	Averagely urban
Celorico de Basto	Moreira do Castelo	572	Averagely urban
Celorico de Basto	Ourilhe	429	Averagely urban
Celorico de Basto	Rego	1150	Rural
Celorico de Basto	Ribas	1002	Rural
Celorico de Basto	Basto (Santa Tecla)	201	Rural
Celorico de Basto	Basto (São Clemente)	1386	Averagely urban
Celorico de Basto	Vale de Bouro	790	Rural
Celorico de Basto	Veade	676	Averagely urban
ChAveragely urbansca	ChAveragely urbansca	3248	Averagely urban
ChAveragely urbansca	Chouto	556	Rural
ChAveragely urbansca	Pinheiro Grande	895	Averagely urban
ChAveragely urbansca	Ulme	1250	Rural
ChAveragely urbansca	Vale de Cavalos	984	Rural
ChAveragely urbansca	Parreira	902	Rural
ChAveragely urbansca	Carregueira	1927	Rural
Chaves	Águas Frias	723	Rural
Chaves	Anelhe	463	Rural
Chaves	Arcossó	314	Rural
Chaves	Bobadela	96	Rural
Chaves	Bustelo	489	Rural
Chaves	Calvão	348	Rural
Chaves	Cela	142	Rural
Chaves	Cimo de Vila da Castanheira	469	Rural
Chaves	Curalha	444	Rural
Chaves	Eiras	503	Rural
Chaves	Ervededo	628	Rural
Chaves	Faiões	855	Averagely urban
Chaves	Lama de Arcos	313	Rural
Chaves	Loivos	545	Rural
Chaves	Mairos	338	Rural
Chaves	Moreiras	273	Rural
Chaves	Nogueira da Montanha	533	Rural
Chaves	Oucidres	192	Rural
Chaves	Oura	593	Rural
Chaves	Outeiro Seco	894	Urban
Chaves	Paradela	253	Rural
Chaves	Póvoa de Agrações	187	Rural
Chaves	Redondelo	538	Rural
Chaves	Roriz	162	Rural
Chaves	Samaiões	1284	Urban
Chaves	Sanfins	242	Rural
Chaves	Sanjurge	328	Urban
Chaves	Santa Leocádia	326	Rural
Chaves	Santo António de Monforte	426	Rural
Chaves	Santo Estêvão	599	Rural
Chaves	São Julião de Montenegro	278	Rural
Chaves	São Pedro de Agostém	1345	Rural
Chaves	São Vicente	242	Rural
Chaves	Seara Velha	165	Rural
Chaves	Selhariz	229	Rural
Chaves	Soutelinho da Raia	135	Rural
Chaves	Soutelo	327	Rural
Chaves	Travancas	377	Rural
Chaves	Tronco	287	Rural
Chaves	Vale de Anta	1512	Averagely urban
Chaves	Vidago	1094	Rural
Chaves	Vila Verde da Raia	928	Averagely urban
Chaves	Vilar de Nantes	1983	Urban
Chaves	Vilarelho da Raia	556	Rural
Chaves	Vilarinho das Paranheiras	216	Rural
Chaves	Vilas Boas	188	Rural
Chaves	Vilela Seca	260	Rural
Chaves	Vilela do Tâmega	390	Rural
Chaves	Santa Maria Maior	11104	Urban
Chaves	Madalena	1539	Urban
Chaves	Santa Cruz/Trindade	2940	Urban
Cinfães	Alhões	210	Rural
Cinfães	Bustelo	110	Rural
Cinfães	Cinfães	3160	Averagely urban
Cinfães	Espadanedo	1235	Averagely urban
Cinfães	Ferreiros de Tendais	646	Rural
Cinfães	Fornelos	662	Rural
Cinfães	Gralheira	157	Rural
Cinfães	Moimenta	372	Rural
Cinfães	Nespereira	1846	Rural
Cinfães	Oliveira do Douro	1452	Averagely urban
Cinfães	Ramires	113	Rural
Cinfães	Santiago de Piães	1651	Rural
Cinfães	São Cristóvão de Nogueira	1776	Rural
Cinfães	Souselo	2913	Averagely urban
Cinfães	Tarouquela	1099	Averagely urban
Cinfães	Tendais	779	Rural
Cinfães	Travanca	781	Averagely urban
Coimbra	Almalaguês	3004	Averagely urban
Coimbra	Coimbra (Almedina)	1219	Urban
Coimbra	Ameal	1628	Urban
Coimbra	Antanhol	2428	Urban
Coimbra	Antuzede	2150	Averagely urban
Coimbra	Arzila	629	Urban
Coimbra	Assafarge	2631	Urban
Coimbra	Botão	1549	Averagely urban
Coimbra	Brasfemes	1864	Averagely urban
Coimbra	Castelo Viegas	1746	Urban
Coimbra	Ceira	3543	Urban
Coimbra	Cernache	3879	Averagely urban
Coimbra	Eiras	11524	Urban
Coimbra	Lamarosa	1987	Averagely urban
Coimbra	Ribeira de Frades	1852	Urban
Coimbra	Santa Clara	9739	Urban
Coimbra	Coimbra (Santa Cruz)	6071	Urban
Coimbra	Santo António dos Olivais	43377	Urban
Coimbra	Coimbra (São Bartolomeu)	812	Urban
Coimbra	São João do Campo	1970	Urban
Coimbra	São Martinho de Árvore	995	Averagely urban
Coimbra	São Martinho do Bispo	14562	Urban
Coimbra	São Paulo de Frades	5601	Urban
Coimbra	São Silvestre	2986	Urban
Coimbra	Coimbra (Sé Nova)	9870	Urban
Coimbra	Souselas	2948	Averagely urban
Coimbra	Taveiro	1857	Urban
Coimbra	Torre de Vilela	1179	Urban
Coimbra	Torres do Mondego	2337	Averagely urban
Coimbra	Trouxemil	2648	Urban
Coimbra	Vil de Matos	840	Averagely urban
Condeixa-a-Nova	Anobra	1258	Rural
Condeixa-a-Nova	Belide	237	Urban
Condeixa-a-Nova	Bem da Fé	102	Rural
Condeixa-a-Nova	Condeixa-a-Nova	4940	Urban
Condeixa-a-Nova	Condeixa-a-Velha	3331	Urban
Condeixa-a-Nova	Ega	2728	Rural
Condeixa-a-Nova	Furadouro	200	Rural
Condeixa-a-Nova	Sebal	2381	Urban
Condeixa-a-Nova	Vila Seca	850	Rural
Condeixa-a-Nova	Zambujal	377	Rural
Constância	Constância	947	Urban
Constância	Montalvo	1226	Averagely urban
Constância	Santa Margarida da Coutada	1836	Rural
Coruche	Coruche	8468	Urban
Coruche	Couço	2661	Rural
Coruche	São José da Lamarosa	1663	Rural
Coruche	Fajarda	1727	Urban
Coruche	Branca	1402	Rural
Coruche	Erra	956	Urban
Coruche	Biscainho	1030	Rural
Coruche	Santana do Mato	1141	Rural
Covilhã	Vila do Carvalho	1657	Averagely urban
Covilhã	Aldeia de São Francisco de Assis	578	Rural
Covilhã	Aldeia do Souto	231	Rural
Covilhã	Barco	468	Rural
Covilhã	Boidobra	3183	Averagely urban
Covilhã	Casegas	395	Rural
Covilhã	Covilhã (Conceição)	7513	Urban
Covilhã	Cortes do Meio	865	Rural
Covilhã	Dominguizo	1073	Averagely urban
Covilhã	Erada	672	Rural
Covilhã	Ferro	1652	Rural
Covilhã	Orjais	782	Rural
Covilhã	Ourondo	354	Rural
Covilhã	Paul	1551	Rural
Covilhã	Peraboa	952	Rural
Covilhã	Peso	715	Rural
Covilhã	Covilhã (Santa Maria)	3911	Urban
Covilhã	São Jorge da Beira	599	Rural
Covilhã	Covilhã (São Martinho)	5590	Urban
Covilhã	Covilhã (São Pedro)	2162	Urban
Covilhã	Sarzedo	127	Averagely urban
Covilhã	Sobral de São Miguel	398	Rural
Covilhã	Teixoso	4217	Averagely urban
Covilhã	Tortosendo	5362	Urban
Covilhã	Unhais da Serra	1433	Rural
Covilhã	Vale Formoso	560	Rural
Covilhã	Verdelhos	637	Rural
Covilhã	Vales do Rio	649	Rural
Covilhã	Coutada	377	Rural
Covilhã	Cantar-Galo	2149	Averagely urban
Covilhã	Canhoso	2129	Urban
Crato	Aldeia da Mata	367	Rural
Crato	Crato e Mártires	1670	Averagely urban
Crato	Flor da Rosa	260	Averagely urban
Crato	Gáfete	843	Averagely urban
Crato	Monte da Pedra	282	Rural
Crato	Vale do Peso	247	Averagely urban
Cuba	Cuba	3250	Averagely urban
Cuba	Faro do Alentejo	576	Rural
Cuba	Vila Alva	508	Rural
Cuba	Vila Ruiva	458	Rural
Elvas	Ajuda, Salvador e Santo Ildefonso	945	Urban
Elvas	Alcáçova	2081	Urban
Elvas	Assunção	8289	Urban
Elvas	Barbacena	646	Rural
Elvas	Caia e São Pedro	3940	Urban
Elvas	Santa Eulália	1143	Rural
Elvas	São Brás e São Lourenço	1610	Urban
Elvas	São Vicente e Ventosa	796	Rural
Elvas	Terrugem	1197	Rural
Elvas	Vila Boim	1180	Rural
Elvas	Vila Fernando	311	Rural
Entroncamento	São João Baptista	7309	Urban
Entroncamento	Nossa Senhora de Fátima	11950	Urban
Espinho	Anta	10142	Urban
Espinho	Espinho	9707	Urban
Espinho	Guetim	1363	Urban
Espinho	Paramos	3434	Urban
Espinho	Silvalde	6562	Urban
Estarreja	Avanca	5968	Averagely urban
Estarreja	Beduído	7179	Urban
Estarreja	Canelas	1394	Rural
Estarreja	Fermelã	1270	Rural
Estarreja	Pardilhó	4073	Averagely urban
Estarreja	Salreu	3709	Urban
Estarreja	Veiros	2402	Urban
Estremoz	Arcos	1146	Rural
Estremoz	Glória	509	Rural
Estremoz	Estremoz (Santa Maria)	6014	Urban
Estremoz	Évora Monte (Santa Maria)	560	Rural
Estremoz	Santa Vitória do Ameixial	333	Rural
Estremoz	Estremoz (Santo André)	2267	Urban
Estremoz	Santo Estêvão	73	Rural
Estremoz	São Bento do Ameixial	328	Rural
Estremoz	São Bento de Ana Loura	25	Rural
Estremoz	São Bento do Cortiço	681	Rural
Estremoz	São Domingos de Ana Loura	330	Rural
Estremoz	São Lourenço de Mamporcão	490	Rural
Estremoz	Veiros	997	Rural
Évora	Nossa Senhora da Boa Fé	324	Rural
Évora	Nossa Senhora da Graça do Divor	480	Rural
Évora	Nossa Senhora de Machede	1115	Rural
Évora	Nossa Senhora da Tourega	680	Rural
Évora	Évora (Santo Antão)	1558	Urban
Évora	São Bento do Mato	1106	Rural
Évora	Évora (São Mamede)	1765	Urban
Évora	São Manços	904	Rural
Évora	São Miguel de Machede	826	Rural
Évora	São Vicente do Pigeiro	351	Rural
Évora	Torre de Coelheiros	657	Rural
Évora	São Sebastião da Giesteira	720	Rural
Évora	Canaviais	3352	Urban
Évora	Nossa Senhora de Guadalupe	458	Rural
Évora	Bacelo	8896	Urban
Évora	Horta das Figueiras	9854	Urban
Évora	Malagueira	11845	Urban
Évora	Sé e São Pedro	2095	Urban
Évora	Senhora da Saúde	8825	Urban
Faro	Conceição	4365	Rural
Faro	Estoi	3701	Rural
Faro	Santa Bárbara de Nexe	3981	Rural
Faro	Faro (São Pedro)	14198	Urban
Faro	Faro (Sé)	28961	Urban
Faro	Montenegro	8261	Urban
Felgueiras	Aião	847	Averagely urban
Felgueiras	Airães	2381	Urban
Felgueiras	Borba de Godim	2215	Urban
Felgueiras	Caramos	1754	Urban
Felgueiras	Friande	1749	Urban
Felgueiras	Idães	2543	Averagely urban
Felgueiras	Jugueiros	1256	Averagely urban
Felgueiras	Lagares	2269	Urban
Felgueiras	Lordelo	353	Averagely urban
Felgueiras	Macieira da Lixa	1876	Urban
Felgueiras	Moure	1277	Urban
Felgueiras	Pedreira	1525	Urban
Felgueiras	Penacova	1103	Averagely urban
Felgueiras	Pinheiro	1064	Averagely urban
Felgueiras	Pombeiro de Ribavizela	2127	Urban
Felgueiras	Rande	938	Urban
Felgueiras	Refontoura	1972	Urban
Felgueiras	Regilde	1269	Averagely urban
Felgueiras	Revinhade	773	Urban
Felgueiras	Margaride (Santa Eulália)	9574	Urban
Felgueiras	Santão	731	Urban
Felgueiras	Vizela (São Jorge)	568	Urban
Felgueiras	Sendim	1574	Averagely urban
Felgueiras	Sernande	919	Urban
Felgueiras	Sousa	1070	Urban
Felgueiras	Torrados	2277	Urban
Felgueiras	Unhão	738	Averagely urban
Felgueiras	Várzea	2769	Urban
Felgueiras	Varziela	1772	Urban
Felgueiras	Vila Cova da Lixa	3717	Urban
Felgueiras	Vila Fria	637	Urban
Felgueiras	Vila Verde	761	Urban
Ferreira do Alentejo	Alfundão	844	Rural
Ferreira do Alentejo	Ferreira do Alentejo	4555	Urban
Ferreira do Alentejo	Figueira dos Cavaleiros	1289	Rural
Ferreira do Alentejo	Odivelas	519	Rural
Ferreira do Alentejo	Peroguarda	349	Rural
Ferreira do Alentejo	Canhestros	431	Urban
Ferreira do Zêzere	Águas Belas	1023	Rural
Ferreira do Zêzere	Areias	1434	Rural
Ferreira do Zêzere	Beco	878	Rural
Ferreira do Zêzere	Chãos	593	Rural
Ferreira do Zêzere	Dornes	588	Rural
Ferreira do Zêzere	Ferreira do Zêzere	2284	Averagely urban
Ferreira do Zêzere	Igreja Nova do Sobral	615	Rural
Ferreira do Zêzere	Paio Mendes	473	Rural
Ferreira do Zêzere	Pias	446	Rural
Figueira da Foz	Alhadas	3920	Averagely urban
Figueira da Foz	Alqueidão	1679	Rural
Figueira da Foz	Brenha	887	Averagely urban
Figueira da Foz	Buarcos	7960	Urban
Figueira da Foz	Ferreira-a-Nova	1391	Rural
Figueira da Foz	Lavos	3702	Rural
Figueira da Foz	Maiorca	2523	Rural
Figueira da Foz	Marinha das Ondas	2965	Rural
Figueira da Foz	Paião	2136	Rural
Figueira da Foz	Quiaios	2781	Rural
Figueira da Foz	São Julião da Figueira da Foz	9061	Urban
Figueira da Foz	Tavarede	8769	Urban
Figueira da Foz	Vila Verde	2797	Averagely urban
Figueira da Foz	São Pedro	2906	Urban
Figueira da Foz	Bom Sucesso	2032	Rural
Figueira da Foz	Santana	969	Rural
Figueira da Foz	Borda do Campo	815	Rural
Figueira da Foz	Moinhos da Gândara	1205	Averagely urban
Figueira de Castelo Rodrigo	Algodres	276	Rural
Figueira de Castelo Rodrigo	Almofala	178	Rural
Figueira de Castelo Rodrigo	Castelo Rodrigo	515	Averagely urban
Figueira de Castelo Rodrigo	Cinco Vilas	89	Rural
Figueira de Castelo Rodrigo	Colmeal	44	Rural
Figueira de Castelo Rodrigo	Escalhão	751	Rural
Figueira de Castelo Rodrigo	Escarigo	99	Rural
Figueira de Castelo Rodrigo	Figueira de Castelo Rodrigo	2109	Averagely urban
Figueira de Castelo Rodrigo	Freixeda do Torrão	253	Rural
Figueira de Castelo Rodrigo	Mata de Lobos	361	Averagely urban
Figueira de Castelo Rodrigo	Penha de Águia	106	Rural
Figueira de Castelo Rodrigo	Quintã de Pêro Martins	145	Rural
Figueira de Castelo Rodrigo	Reigada	287	Rural
Figueira de Castelo Rodrigo	Vale de Afonsinho	82	Rural
Figueira de Castelo Rodrigo	Vermiosa	371	Rural
Figueira de Castelo Rodrigo	Vilar de Amargo	152	Rural
Figueira de Castelo Rodrigo	Vilar Torpim	212	Rural
Figueiró dos Vinhos	Aguda	1067	Rural
Figueiró dos Vinhos	Arega	850	Rural
Figueiró dos Vinhos	Campelo	267	Rural
Figueiró dos Vinhos	Figueiró dos Vinhos	3285	Averagely urban
Figueiró dos Vinhos	Bairradas	464	Averagely urban
Fornos de Algodres	Algodres	334	Rural
Fornos de Algodres	Casal Vasco	222	Rural
Fornos de Algodres	Cortiçô	146	Rural
Fornos de Algodres	Figueiró da Granja	401	Rural
Fornos de Algodres	Fornos de Algodres	1541	Averagely urban
Fornos de Algodres	Fuinhas	88	Rural
Fornos de Algodres	Infias	228	Rural
Fornos de Algodres	Juncais	272	Rural
Fornos de Algodres	Maceira	216	Rural
Fornos de Algodres	Matança	225	Rural
Fornos de Algodres	Muxagata	231	Rural
Fornos de Algodres	Queiriz	250	Rural
Fornos de Algodres	Sobral Pichorro	191	Rural
Fornos de Algodres	Vila Chã	79	Rural
Fornos de Algodres	Vila Ruiva	167	Rural
Fornos de Algodres	Vila Soeiro do Chão	172	Rural
Fronteira	Cabeço de Vide	993	Rural
Fronteira	Fronteira	1984	Averagely urban
Fronteira	São Saturnino	268	Rural
Fundão	Alcaide	607	Rural
Fundão	Alcaria	1146	Rural
Fundão	Alcongosta	476	Rural
Fundão	Aldeia de Joanes	1263	Urban
Fundão	Aldeia Nova do Cabo	578	Urban
Fundão	Alpedrinha	1020	Rural
Fundão	Atalaia do Campo	523	Rural
Fundão	Barroca	470	Rural
Fundão	Bogas de Baixo	188	Rural
Fundão	Bogas de Cima	338	Rural
Fundão	Capinha	489	Rural
Fundão	Castelejo	633	Rural
Fundão	Castelo Novo	392	Rural
Fundão	Donas	905	Urban
Fundão	Escarigo	215	Rural
Fundão	Fatela	536	Rural
Fundão	Fundão	8735	Urban
Fundão	Janeiro de Cima	299	Rural
Fundão	Lavacolhos	235	Rural
Fundão	Orca	640	Rural
Fundão	Pêro Viseu	751	Rural
Fundão	Póvoa de Atalaia	593	Rural
Fundão	Salgueiro	670	Rural
Fundão	Silvares	931	Rural
Fundão	Soalheira	867	Rural
Fundão	Souto da Casa	786	Rural
Fundão	Telhado	607	Rural
Fundão	Vale de Prazeres	1246	Rural
Fundão	Valverde	1329	Urban
Fundão	Mata da Rainha	148	Rural
Fundão	Enxames	491	Rural
Gavião	Atalaia	128	Averagely urban
Gavião	Belver	657	Rural
Gavião	Comenda	848	Rural
Gavião	Gavião	1561	Averagely urban
Gavião	Margem	788	Rural
Góis	Alvares	769	Rural
Góis	Cadafaz	179	Rural
Góis	Colmeal	161	Rural
Góis	Góis	2069	Averagely urban
Góis	Vila Nova de Ceira	927	Rural
Golegã	Azinhaga	1593	Rural
Golegã	Golegã	3668	Averagely urban
Gondomar	Covelo	1607	Averagely urban
Gondomar	Fânzeres	22353	Urban
Gondomar	Foz do Sousa	5848	Averagely urban
Gondomar	Jovim	6961	Urban
Gondomar	Lomba	1457	Rural
Gondomar	Medas	2040	Averagely urban
Gondomar	Melres	3579	Averagely urban
Gondomar	Rio Tinto	48848	Urban
Gondomar	Gondomar (São Cosme)	26096	Urban
Gondomar	São Pedro da Cova	15973	Urban
Gondomar	Valbom	14042	Urban
Gondomar	Baguim do Monte (Rio Tinto)	13460	Urban
Gouveia	Aldeias	297	Rural
Gouveia	Arcozelo	708	Rural
Gouveia	Cativelos	720	Rural
Gouveia	Figueiró da Serra	248	Rural
Gouveia	Folgosinho	490	Rural
Gouveia	Freixo da Serra	88	Rural
Gouveia	Lagarinhos	427	Rural
Gouveia	Mangualde da Serra	161	Rural
Gouveia	Melo	472	Rural
Gouveia	Moimenta da Serra	637	Rural
Gouveia	Nabais	391	Rural
Gouveia	Nespereira	726	Averagely urban
Gouveia	Paços da Serra	567	Rural
Gouveia	Ribamondego	303	Rural
Gouveia	Rio Torto	439	Rural
Gouveia	Gouveia (São Julião)	1687	Averagely urban
Gouveia	São Paio	799	Rural
Gouveia	Gouveia (São Pedro)	1751	Averagely urban
Gouveia	Vila Cortês da Serra	244	Rural
Gouveia	Vila Franca da Serra	254	Rural
Gouveia	Vila Nova de Tazem	1587	Rural
Gouveia	Vinhó	555	Rural
Grândola	Azinheira Barros e São Mamede do Sádão	685	Rural
Grândola	Grândola	10245	Urban
Grândola	Melides	1702	Rural
Grândola	Santa Margarida da Serra	177	Urban
Grândola	Carvalhal	1666	Rural
Guarda	Adão	229	Rural
Guarda	Albardo	133	Rural
Guarda	Aldeia do Bispo	207	Rural
Guarda	Aldeia Viçosa	330	Rural
Guarda	Alvendre	206	Rural
Guarda	Arrifana	654	Rural
Guarda	Avelãs de Ambom	72	Rural
Guarda	Avelãs da Ribeira	197	Rural
Guarda	Benespera	284	Rural
Guarda	Carvalhal Meão	51	Rural
Guarda	Casal de Cinza	506	Rural
Guarda	Castanheira	329	Rural
Guarda	Cavadoude	314	Rural
Guarda	Codesseiro	188	Rural
Guarda	Corujeira	117	Rural
Guarda	Faia	225	Rural
Guarda	Famalicão	608	Rural
Guarda	Fernão Joanes	261	Rural
Guarda	Gagos	124	Rural
Guarda	Gonçalo	1062	Rural
Guarda	Gonçalo Bocas	212	Rural
Guarda	João Antão	152	Rural
Guarda	Maçainhas	1028	Rural
Guarda	Marmeleiro	342	Rural
Guarda	Meios	195	Rural
Guarda	Mizarela	131	Rural
Guarda	Monte Margarida	36	Rural
Guarda	Panoias de Cima	579	Rural
Guarda	Pega	163	Rural
Guarda	Pêra do Moço	798	Rural
Guarda	Pêro Soares	69	Rural
Guarda	Porto da Carne	353	Averagely urban
Guarda	Pousada	113	Rural
Guarda	Ramela	211	Rural
Guarda	Ribeira dos Carinhos	106	Rural
Guarda	Rocamondo	83	Rural
Guarda	Rochoso	263	Rural
Guarda	Santana da Azinha	453	Rural
Guarda	Jarmelo (São Miguel)	204	Rural
Guarda	Jarmelo (São Pedro)	176	Rural
Guarda	Guarda (São Vicente)	10857	Urban
Guarda	Guarda (Sé)	6893	Urban
Guarda	Seixo Amarelo	79	Rural
Guarda	Sobral da Serra	241	Rural
Guarda	Trinta	394	Rural
Guarda	Vale de Estrela	380	Rural
Guarda	Valhelhas	366	Rural
Guarda	Vela	471	Rural
Guarda	Videmonte	449	Rural
Guarda	Vila Cortês do Mondego	291	Rural
Guarda	Vila Fernando	479	Rural
Guarda	Vila Franca do Deão	154	Rural
Guarda	Vila Garcia	305	Rural
Guarda	Vila Soeiro	39	Rural
Guarda	São Miguel da Guarda	7564	Urban
Guimarães	Aldão	1270	Urban
Guimarães	Arosa	488	Rural
Guimarães	Atães	1889	Averagely urban
Guimarães	Azurém	8784	Urban
Guimarães	Balazar	425	Averagely urban
Guimarães	Barco	1476	Urban
Guimarães	Brito	4750	Urban
Guimarães	Caldelas	5548	Urban
Guimarães	Calvos	1065	Urban
Guimarães	Castelões	304	Rural
Guimarães	Conde	1361	Urban
Guimarães	Costa	4943	Urban
Guimarães	Creixomil	9391	Urban
Guimarães	Donim	807	Averagely urban
Guimarães	Fermentões	5505	Urban
Guimarães	Figueiredo	428	Averagely urban
Guimarães	Gandarela	1042	Urban
Guimarães	Gémeos	437	Urban
Guimarães	Gominhães	507	Urban
Guimarães	Gonça	1004	Averagely urban
Guimarães	Gondar	2762	Urban
Guimarães	Gondomar	499	Averagely urban
Guimarães	Guardizela	2416	Urban
Guimarães	Infantas	1699	Averagely urban
Guimarães	Leitões	549	Averagely urban
Guimarães	Longos	1349	Averagely urban
Guimarães	Lordelo	4158	Averagely urban
Guimarães	Mascotelos	1585	Urban
Guimarães	Mesão Frio	3988	Urban
Guimarães	Moreira de Cónegos	4771	Urban
Guimarães	Nespereira	2531	Urban
Guimarães	Oleiros	455	Averagely urban
Guimarães	Guimarães (Oliveira do Castelo)	3238	Urban
Guimarães	Pencelo	1269	Urban
Guimarães	Pinheiro	1210	Urban
Guimarães	Polvoreira	3455	Urban
Guimarães	Ponte	6437	Urban
Guimarães	Rendufe	692	Averagely urban
Guimarães	Ronfe	4326	Urban
Guimarães	Briteiros (Salvador)	951	Averagely urban
Guimarães	Prazins (Santa Eufémia)	1186	Urban
Guimarães	Briteiros (Santa Leocádia)	798	Averagely urban
Guimarães	Airão (Santa Maria)	1625	Urban
Guimarães	Souto (Santa Maria)	761	Averagely urban
Guimarães	Candoso (Santiago)	2094	Urban
Guimarães	Briteiros (Santo Estêvão)	1282	Averagely urban
Guimarães	Prazins (Santo Tirso)	961	Averagely urban
Guimarães	Sande (São Clemente)	1641	Urban
Guimarães	Selho (São Cristóvão)	2313	Urban
Guimarães	São Faustino	968	Urban
Guimarães	Airão (São João Baptista)	805	Urban
Guimarães	Selho (São Jorge)	5386	Urban
Guimarães	Sande (São Lourenço)	1064	Averagely urban
Guimarães	Selho (São Lourenço)	1753	Urban
Guimarães	Candoso (São Martinho)	1299	Urban
Guimarães	Sande (São Martinho)	2484	Urban
Guimarães	Guimarães (São Paio)	2868	Urban
Guimarães	Souto (São Salvador)	815	Averagely urban
Guimarães	Guimarães (São Sebastião)	1899	Urban
Guimarães	Abação (São Tomé)	2223	Urban
Guimarães	São Torcato	3284	Averagely urban
Guimarães	Serzedelo	3655	Urban
Guimarães	Serzedo	1171	Urban
Guimarães	Silvares	2237	Urban
Guimarães	Tabuadelo	1523	Urban
Guimarães	Urgezes	5138	Urban
Guimarães	Vermil	1122	Urban
Guimarães	Sande (Vila Nova)	1688	Urban
Guimarães	Corvite	865	Averagely urban
Idanha-a-Nova	Alcafozes	215	Averagely urban
Idanha-a-Nova	Aldeia de Santa Margarida	289	Rural
Idanha-a-Nova	Idanha-a-Nova	2419	Averagely urban
Idanha-a-Nova	Idanha-a-Velha	61	Rural
Idanha-a-Nova	Ladoeiro	1291	Rural
Idanha-a-Nova	Medelim	263	Rural
Idanha-a-Nova	Monfortinho	494	Rural
Idanha-a-Nova	Monsanto	884	Rural
Idanha-a-Nova	Oledo	352	Rural
Idanha-a-Nova	Penha Garcia	726	Rural
Idanha-a-Nova	Proença-a-Velha	228	Rural
Idanha-a-Nova	Rosmaninhal	531	Rural
Idanha-a-Nova	Salvaterra do Extremo	169	Rural
Idanha-a-Nova	São Miguel de Acha	584	Rural
Idanha-a-Nova	Segura	171	Rural
Idanha-a-Nova	Toulões	231	Rural
Idanha-a-Nova	Zebreira	868	Rural
Ílhavo	Gafanha do Carmo	1718	Averagely urban
Ílhavo	Gafanha da Encarnação	5267	Urban
Ílhavo	Gafanha da Nazaré	13934	Urban
Ílhavo	Ílhavo (São Salvador)	15860	Urban
Lagoa	Estômbar	4976	Averagely urban
Lagoa	Ferragudo	2073	Averagely urban
Lagoa	Lagoa	7178	Urban
Lagoa	Porches	2311	Rural
Lagoa	Carvoeiro	3920	Urban
Lagoa	Parchal	3744	Averagely urban
Lagos	Barão de São João	909	Rural
Lagos	Bensafrim	1493	Rural
Lagos	Luz	3809	Averagely urban
Lagos	Odiáxere	2908	Rural
Lagos	Lagos (Santa Maria)	8024	Urban
Lagos	Lagos (São Sebastião)	13791	Urban
Lamego	Lamego (Almacave)	8292	Urban
Lamego	Avões	586	Averagely urban
Lamego	Bigorne	44	Rural
Lamego	Britiande	877	Averagely urban
Lamego	Cambres	1919	Rural
Lamego	Cepões	788	Rural
Lamego	Ferreirim	873	Averagely urban
Lamego	Ferreiros de Avões	490	Averagely urban
Lamego	Figueira	324	Rural
Lamego	Lalim	698	Rural
Lamego	Lazarim	489	Rural
Lamego	Magueija	546	Rural
Lamego	Meijinhos	80	Rural
Lamego	Melcões	125	Rural
Lamego	Parada do Bispo	149	Rural
Lamego	Penajóia	997	Rural
Lamego	Penude	1600	Averagely urban
Lamego	Pretarouca	71	Rural
Lamego	Samodães	207	Rural
Lamego	Sande	854	Averagely urban
Lamego	Lamego (Sé)	3419	Urban
Lamego	Valdigem	854	Rural
Lamego	Várzea de Abrunhais	381	Rural
Lamego	Vila Nova de Souto d' El-Rei	790	Rural
Leiria	Amor	4545	Averagely urban
Leiria	Arrabal	2541	Urban
Leiria	Azoia	2192	Urban
Leiria	Barosa	2071	Urban
Leiria	Barreira	3857	Urban
Leiria	Boa Vista	1645	Urban
Leiria	Caranguejeira	4477	Averagely urban
Leiria	Carvide	2726	Averagely urban
Leiria	Coimbrão	1643	Rural
Leiria	Colmeias	3118	Rural
Leiria	Cortes	2833	Urban
Leiria	Leiria	15854	Urban
Leiria	Maceira	9400	Urban
Leiria	Marrazes	21164	Urban
Leiria	Milagres	2915	Averagely urban
Leiria	Monte Real	3014	Averagely urban
Leiria	Monte Redondo	4210	Rural
Leiria	Ortigosa	1855	Averagely urban
Leiria	Parceiros	4550	Urban
Leiria	Pousos	9535	Urban
Leiria	Regueira de Pontes	2160	Averagely urban
Leiria	Santa Catarina da Serra	3854	Averagely urban
Leiria	Santa Eufémia	2191	Urban
Leiria	Souto da Carpalhosa	3670	Averagely urban
Leiria	Bajouca	1898	Averagely urban
Leiria	Bidoeira de Cima	2139	Averagely urban
Leiria	Memória	770	Rural
Leiria	Carreira	1098	Rural
Leiria	Chainça	748	Averagely urban
Lisboa	Ajuda	14916	Urban
Lisboa	Alcântara	14352	Urban
Lisboa	Alto do Pina	9975	Urban
Lisboa	Alvalade	9129	Urban
Lisboa	Ameixoeira	11299	Urban
Lisboa	Anjos	9442	Urban
Lisboa	Beato	12047	Urban
Lisboa	Benfica	35713	Urban
Lisboa	Campo Grande	11918	Urban
Lisboa	Campolide	15669	Urban
Lisboa	Carnide	23072	Urban
Lisboa	Castelo	353	Urban
Lisboa	Charneca	9469	Urban
Lisboa	Coração de Jesus	5355	Urban
Lisboa	Encarnação	2300	Urban
Lisboa	Graça	5606	Urban
Lisboa	Lapa	7780	Urban
Lisboa	Lumiar	39642	Urban
Lisboa	Madalena	457	Urban
Lisboa	Mártires	349	Urban
Lisboa	Marvila	36630	Urban
Lisboa	Mercês	4121	Urban
Lisboa	Nossa Senhora de Fátima	16114	Urban
Lisboa	Pena	4600	Urban
Lisboa	Penha de França	12406	Urban
Lisboa	Prazeres	7660	Urban
Lisboa	Sacramento	802	Urban
Lisboa	Santa Catarina	3591	Urban
Lisboa	Santa Engrácia	5097	Urban
Lisboa	Santa Isabel	6643	Urban
Lisboa	Santa Justa	1865	Urban
Lisboa	Santa Maria de Belém	8302	Urban
Lisboa	Santa Maria dos Olivais	49643	Urban
Lisboa	Santiago	582	Urban
Lisboa	Santo Condestável	14566	Urban
Lisboa	Santo Estêvão	1398	Urban
Lisboa	Santos-o-Velho	3966	Urban
Lisboa	São Cristóvão e São Lourenço	1275	Urban
Lisboa	São Domingos de Benfica	33365	Urban
Lisboa	São Francisco Xavier	8496	Urban
Lisboa	São João	14852	Urban
Lisboa	São João de Brito	11516	Urban
Lisboa	São João de Deus	9797	Urban
Lisboa	São Jorge de Arroios	19367	Urban
Lisboa	São José	3159	Urban
Lisboa	São Mamede	5824	Urban
Lisboa	São Miguel	1534	Urban
Lisboa	São Nicolau	1946	Urban
Lisboa	São Paulo	2760	Urban
Lisboa	São Sebastião da Pedreira	9224	Urban
Lisboa	São Vicente de Fora	3430	Urban
Lisboa	Sé	912	Urban
Lisboa	Socorro	3062	Urban
Loulé	Almancil	12515	Urban
Loulé	Alte	2008	Rural
Loulé	Ameixial	428	Rural
Loulé	Boliqueime	4878	Rural
Loulé	Quarteira	22820	Urban
Loulé	Querença	762	Rural
Loulé	Salir	2671	Rural
Loulé	Loulé (São Clemente)	16546	Urban
Loulé	Loulé (São Sebastião)	7155	Rural
Loulé	Benafim	935	Rural
Loulé	Tôr	875	Rural
Lourinhã	Lourinhã	9431	Urban
Lourinhã	Miragaia	1744	Averagely urban
Lourinhã	Moita dos Ferreiros	1676	Rural
Lourinhã	Moledo	461	Rural
Lourinhã	Reguengo Grande	1547	Averagely urban
Lourinhã	Santa Bárbara	1815	Averagely urban
Lourinhã	São Bartolomeu dos Galegos	971	Rural
Lourinhã	Vimeiro	1410	Averagely urban
Lourinhã	Marteleira	1686	Averagely urban
Lourinhã	Ribamar	2026	Urban
Lourinhã	Atalaia	1765	Urban
Lousã	Casal de Ermio	373	Rural
Lousã	Foz de Arouce	1006	Rural
Lousã	Lousã	9684	Urban
Lousã	Serpins	1729	Rural
Lousã	Vilarinho	2804	Urban
Lousã	Gândaras	1262	Averagely urban
Lousada	Alvarenga	441	Urban
Lousada	Aveleda	1984	Urban
Lousada	Boim	2960	Urban
Lousada	Caíde de Rei	2391	Urban
Lousada	Casais	1373	Urban
Lousada	Cernadelo	916	Urban
Lousada	Covas	710	Urban
Lousada	Cristelos	2913	Urban
Lousada	Figueiras	1335	Urban
Lousada	Lodares	1899	Urban
Lousada	Lustosa	4689	Urban
Lousada	Macieira	1276	Urban
Lousada	Meinedo	3866	Urban
Lousada	Nespereira	2014	Urban
Lousada	Nevogilde	2518	Urban
Lousada	Nogueira	1211	Urban
Lousada	Ordem	1172	Urban
Lousada	Pias	1227	Urban
Lousada	Lousada (Santa Margarida)	299	Urban
Lousada	Barrosas (Santo Estêvão)	969	Urban
Lousada	Lousada (São Miguel)	760	Urban
Lousada	Silvares	3090	Urban
Lousada	Sousela	1736	Averagely urban
Lousada	Torno	2449	Urban
Lousada	Vilar do Torno e Alentém	1284	Urban
Mação	Aboboreira	504	Averagely urban
Mação	Amêndoa	483	Rural
Mação	Cardigos	1089	Rural
Mação	Carvoeiro	588	Rural
Mação	Envendos	953	Rural
Mação	Mação	2151	Averagely urban
Mação	Ortiga	579	Rural
Mação	Penhascoso	759	Averagely urban
Mafra	Azueira	3092	Averagely urban
Mafra	Carvoeira	2004	Averagely urban
Mafra	Cheleiros	1310	Averagely urban
Mafra	Encarnação	4621	Averagely urban
Mafra	Enxara do Bispo	1705	Rural
Mafra	Ericeira	9831	Urban
Mafra	Gradil	1201	Rural
Mafra	Igreja Nova	2950	Averagely urban
Mafra	Mafra	17318	Urban
Mafra	Malveira	6208	Urban
Mafra	Milharado	6836	Averagely urban
Mafra	Santo Estêvão das Galés	1675	Urban
Mafra	Santo Isidoro	3648	Averagely urban
Mafra	Sobral da Abelheira	1111	Averagely urban
Mafra	Vila Franca do Rosário	837	Rural
Mafra	Venda do Pinheiro	7763	Urban
Mafra	São Miguel de Alcainça	1700	Urban
Manteigas	Sameiro	335	Rural
Manteigas	Manteigas (Santa Maria)	1344	Averagely urban
Manteigas	Manteigas (São Pedro)	1637	Averagely urban
Manteigas	Vale de Amoreira	218	Rural
Marco de Canaveses	Alpendurada e Matos	5172	Urban
Marco de Canaveses	Ariz	1678	Averagely urban
Marco de Canaveses	Avessadas	1186	Averagely urban
Marco de Canaveses	Banho e Carvalhosa	1133	Averagely urban
Marco de Canaveses	Constance	1469	Averagely urban
Marco de Canaveses	Favões	1106	Averagely urban
Marco de Canaveses	Folhada	574	Averagely urban
Marco de Canaveses	Fornos	3394	Urban
Marco de Canaveses	Freixo	786	Urban
Marco de Canaveses	Magrelos	722	Averagely urban
Marco de Canaveses	Manhuncelos	469	Averagely urban
Marco de Canaveses	Maureles	441	Averagely urban
Marco de Canaveses	Paços de Gaiolo	910	Averagely urban
Marco de Canaveses	Paredes de Viadores	1226	Averagely urban
Marco de Canaveses	Penha Longa	1705	Averagely urban
Marco de Canaveses	Rio de Galinhas	1888	Urban
Marco de Canaveses	Rosem	210	Averagely urban
Marco de Canaveses	Sande	1689	Averagely urban
Marco de Canaveses	Santo Isidoro	1400	Urban
Marco de Canaveses	São Lourenço do Douro	907	Averagely urban
Marco de Canaveses	São Nicolau	403	Urban
Marco de Canaveses	Soalhães	3476	Averagely urban
Marco de Canaveses	Sobretâmega	1064	Averagely urban
Marco de Canaveses	Tabuado	1325	Averagely urban
Marco de Canaveses	Torrão	774	Urban
Marco de Canaveses	Toutosa	544	Urban
Marco de Canaveses	Tuias	3791	Urban
Marco de Canaveses	Várzea do Douro	1930	Urban
Marco de Canaveses	Várzea da Ovelha e Aliviada	2009	Averagely urban
Marco de Canaveses	Vila Boa do Bispo	2986	Averagely urban
Marco de Canaveses	Vila Boa de Quires	3124	Averagely urban
Marinha Grande	Marinha Grande	30007	Urban
Marinha Grande	Vieira de Leiria	5568	Averagely urban
Marinha Grande	Moita	1368	Averagely urban
Marvão	Beirã	500	Rural
Marvão	Santa Maria de Marvão	655	Averagely urban
Marvão	Santo António das Areias	1075	Rural
Marvão	São Salvador da Aramenha	1328	Rural
Matosinhos	Custóias	18182	Urban
Matosinhos	Guifões	9225	Urban
Matosinhos	Lavra	9554	Urban
Matosinhos	Leça do Balio	17106	Urban
Matosinhos	Leça da Palmeira	18006	Urban
Matosinhos	Matosinhos	29694	Urban
Matosinhos	Perafita	13153	Urban
Matosinhos	Santa Cruz do Bispo	5538	Urban
Matosinhos	São Mamede de Infesta	23376	Urban
Matosinhos	Senhora da Hora	27257	Urban
Mealhada	Antes	891	Urban
Mealhada	Barcouço	2068	Rural
Mealhada	Casal Comba	3110	Averagely urban
Mealhada	Luso	2646	Averagely urban
Mealhada	Mealhada	4317	Urban
Mealhada	Pampilhosa	3937	Urban
Mealhada	Vacariça	1874	Rural
Mealhada	Ventosa do Bairro	958	Urban
Meda	Aveloso	200	Rural
Meda	Barreira	172	Rural
Meda	Carvalhal	103	Rural
Meda	Casteição	113	Rural
Meda	Coriscada	203	Rural
Meda	Fonte Longa	130	Averagely urban
Meda	Longroiva	286	Rural
Meda	Marialva	238	Rural
Meda	Meda	1906	Averagely urban
Meda	Outeiro de Gatos	333	Averagely urban
Meda	Pai Penela	61	Rural
Meda	Poço do Canto	424	Rural
Meda	Prova	189	Rural
Meda	Rabaçal	286	Rural
Meda	Ranhados	250	Rural
Meda	Vale Flor	150	Rural
Melgaço	Alvaredo	518	Averagely urban
Melgaço	Castro Laboreiro	529	Rural
Melgaço	Chaviães	368	Rural
Melgaço	Cousso	281	Rural
Melgaço	Cristoval	498	Rural
Melgaço	Cubalhão	154	Rural
Melgaço	Fiães	236	Rural
Melgaço	Gave	227	Rural
Melgaço	Lamas de Mouro	108	Rural
Melgaço	Paços	302	Rural
Melgaço	Paderne	1150	Urban
Melgaço	Parada do Monte	351	Rural
Melgaço	Penso	501	Rural
Melgaço	Prado	493	Urban
Melgaço	Remoães	94	Urban
Melgaço	Roussas	1077	Averagely urban
Melgaço	São Paio	590	Rural
Melgaço	Vila	1543	Averagely urban
Mértola	Alcaria Ruiva	820	Rural
Mértola	Corte do Pinto	843	Rural
Mértola	Espírito Santo	354	Rural
Mértola	Mértola	2728	Averagely urban
Mértola	Santana de Cambas	729	Rural
Mértola	São João dos Caldeireiros	559	Rural
Mértola	São Miguel do Pinheiro	579	Rural
Mértola	São Pedro de Solis	225	Rural
Mértola	São Sebastião dos Carros	214	Rural
Mesão Frio	Barqueiros	667	Averagely urban
Mesão Frio	Cidadelhe	164	Rural
Mesão Frio	Oliveira	367	Averagely urban
Mesão Frio	Mesão Frio (Santa Cristina)	773	Averagely urban
Mesão Frio	Mesão Frio (São Nicolau)	458	Averagely urban
Mesão Frio	Vila Jusã	610	Averagely urban
Mesão Frio	Vila Marim	1182	Averagely urban
Mira	Mira	7045	Urban
Mira	Seixo	1218	Rural
Mira	Carapelhos	708	Averagely urban
Mira	Praia de Mira	2983	Averagely urban
Miranda do Corvo	Lamas	801	Rural
Miranda do Corvo	Miranda do Corvo	7231	Urban
Miranda do Corvo	Rio Vide	781	Rural
Miranda do Corvo	Semide	2741	Rural
Miranda do Corvo	Vila Nova	929	Rural
Moimenta da Beira	Aldeia de Nacomba	105	Rural
Moimenta da Beira	Alvite	1003	Rural
Moimenta da Beira	Arcozelos	663	Rural
Moimenta da Beira	Ariz	99	Rural
Moimenta da Beira	Baldos	192	Rural
Moimenta da Beira	Cabaços	266	Rural
Moimenta da Beira	Caria	499	Rural
Moimenta da Beira	Castelo	221	Rural
Moimenta da Beira	Leomil	1084	Rural
Moimenta da Beira	Moimenta da Beira	2773	Averagely urban
Moimenta da Beira	Nagosa	104	Rural
Moimenta da Beira	Paradinha	128	Rural
Moimenta da Beira	Passô	336	Rural
Moimenta da Beira	Pêra Velha	208	Rural
Moimenta da Beira	Peva	392	Rural
Moimenta da Beira	Rua	577	Rural
Moimenta da Beira	Sarzedo	162	Rural
Moimenta da Beira	Segões	87	Rural
Moimenta da Beira	Sever	508	Rural
Moimenta da Beira	Vilar	361	Rural
Moita	Alhos Vedros	14266	Urban
Moita	Baixa da Banheira	20080	Urban
Moita	Moita	16832	Urban
Moita	Gaio-Rosário	1160	Averagely urban
Moita	Sarilhos Pequenos	1129	Averagely urban
Moita	Vale da Amoreira	9366	Urban
Monção	Abedim	198	Rural
Monção	Anhões	138	Rural
Monção	Badim	174	Averagely urban
Monção	Barbeita	971	Averagely urban
Monção	Barroças e Taias	317	Averagely urban
Monção	Bela	676	Urban
Monção	Cambeses	476	Averagely urban
Monção	Ceivães	470	Averagely urban
Monção	Lapela	211	Averagely urban
Monção	Lara	259	Rural
Monção	Longos Vales	951	Rural
Monção	Lordelo	116	Rural
Monção	Luzio	119	Rural
Monção	Mazedo	1764	Urban
Monção	Merufe	1049	Rural
Monção	Messegães	249	Averagely urban
Monção	Monção	2465	Urban
Monção	Moreira	603	Averagely urban
Monção	Parada	100	Rural
Monção	Pias	821	Rural
Monção	Pinheiros	332	Averagely urban
Monção	Podame	271	Rural
Monção	Portela	241	Rural
Monção	Riba de Mouro	913	Rural
Monção	Sá	197	Averagely urban
Monção	Sago	218	Rural
Monção	Segude	351	Urban
Monção	Tangil	749	Rural
Monção	Troporiz	270	Averagely urban
Monção	Troviscoso	1049	Urban
Monção	Trute	274	Rural
Monção	Valadares	203	Averagely urban
Monção	Cortes	1444	Urban
Monchique	Alferce	434	Rural
Monchique	Marmelete	772	Rural
Monchique	Monchique	4701	Averagely urban
Mondim de Basto	Atei	1308	Rural
Mondim de Basto	Bilhó	518	Rural
Mondim de Basto	Campanhó	247	Rural
Mondim de Basto	Ermelo	480	Rural
Mondim de Basto	Mondim de Basto	3104	Averagely urban
Mondim de Basto	Paradança	345	Rural
Mondim de Basto	Pardelhas	76	Rural
Mondim de Basto	Vilar de Ferreiros	1035	Rural
Monforte	Assumar	639	Rural
Monforte	Monforte	1334	Averagely urban
Monforte	Santo Aleixo	623	Rural
Monforte	Vaiamonte	638	Rural
Montalegre	Cabril	518	Rural
Montalegre	Cambeses do Rio	129	Rural
Montalegre	Cervos	268	Rural
Montalegre	Chã	752	Rural
Montalegre	Contim	79	Rural
Montalegre	Covelães	121	Rural
Montalegre	Covelo do Gerês	187	Rural
Montalegre	Donões	60	Rural
Montalegre	Ferral	387	Rural
Montalegre	Fervidelas	86	Rural
Montalegre	Fiães do Rio	75	Rural
Montalegre	Gralhas	227	Rural
Montalegre	Meixedo	203	Averagely urban
Montalegre	Meixide	80	Averagely urban
Montalegre	Montalegre	1739	Averagely urban
Montalegre	Morgade	230	Rural
Montalegre	Mourilhe	118	Rural
Montalegre	Negrões	173	Rural
Montalegre	Outeiro	150	Rural
Montalegre	Padornelos	102	Averagely urban
Montalegre	Padroso	90	Averagely urban
Montalegre	Paradela	134	Rural
Montalegre	Pitões das Junias	145	Rural
Montalegre	Pondras	128	Rural
Montalegre	Reigoso	171	Rural
Montalegre	Salto	1424	Rural
Montalegre	Santo André	212	Rural
Montalegre	Vilar de Perdizes (São Miguel)	452	Averagely urban
Montalegre	Sarraquinhos	293	Averagely urban
Montalegre	Sezelhe	133	Rural
Montalegre	Solveira	155	Rural
Montalegre	Tourém	131	Rural
Montalegre	Venda Nova	248	Rural
Montalegre	Viade de Baixo	664	Rural
Montalegre	Vila da Ponte	176	Rural
Montemor-o-Novo	Cabrela	665	Rural
Montemor-o-Novo	Lavre	708	Rural
Montemor-o-Novo	Nossa Senhora do Bispo	4743	Urban
Montemor-o-Novo	Nossa Senhora da Vila	5874	Urban
Montemor-o-Novo	Santiago do Escoural	1261	Rural
Montemor-o-Novo	São Cristóvão	570	Rural
Montemor-o-Novo	Ciborro	702	Rural
Montemor-o-Novo	Cortiçadas	791	Rural
Montemor-o-Novo	Silveiras	539	Urban
Montemor-o-Novo	Foros de Vale de Figueira	1042	Rural
Montemor-o-Velho	Abrunheira	639	Rural
Montemor-o-Velho	Arazede	5170	Rural
Montemor-o-Velho	Carapinheira	2757	Averagely urban
Montemor-o-Velho	Gatões	495	Averagely urban
Montemor-o-Velho	Liceia	1149	Rural
Montemor-o-Velho	Meãs do Campo	1778	Averagely urban
Montemor-o-Velho	Montemor-o-Velho	3048	Averagely urban
Montemor-o-Velho	Pereira	3124	Averagely urban
Montemor-o-Velho	Santo Varão	1914	Averagely urban
Montemor-o-Velho	Seixo de Gatões	1357	Averagely urban
Montemor-o-Velho	Tentúgal	2031	Rural
Montemor-o-Velho	Verride	545	Rural
Montemor-o-Velho	Vila Nova da Barca	280	Rural
Montemor-o-Velho	Ereira	621	Rural
Montijo	Canha	1645	Rural
Montijo	Montijo	28720	Urban
Montijo	Santo Isidro de Pegões	1508	Rural
Montijo	Sarilhos Grandes	3324	Averagely urban
Montijo	Alto-Estanqueiro-Jardia	2793	Urban
Montijo	Pegões	2293	Rural
Montijo	Atalaia	2168	Urban
Montijo	Afonsoeiro	6876	Urban
Mora	Brotas	436	Rural
Mora	Cabeção	1060	Rural
Mora	Mora	2403	Averagely urban
Mora	Pavia	924	Rural
Moura	Amareleja	2452	Averagely urban
Moura	Póvoa de São Miguel	858	Rural
Moura	Safara	1074	Rural
Moura	Moura (Santo Agostinho)	4176	Urban
Moura	Santo Aleixo da Restauração	780	Rural
Moura	Santo Amador	418	Urban
Moura	Moura (São João Baptista)	3924	Urban
Moura	Sobral da Adiça	1005	Rural
Mourão	Granja	607	Rural
Mourão	Luz	289	Rural
Mourão	Mourão	1721	Averagely urban
Murça	Candedo	976	Rural
Murça	Carva	257	Rural
Murça	Fiolhoso	497	Rural
Murça	Jou	618	Rural
Murça	Murça	2074	Averagely urban
Murça	Noura	548	Rural
Murça	Palheiros	301	Rural
Murça	Valongo de Milhais	318	Rural
Murça	Vilares	199	Rural
Murtosa	Bunheiro	2571	Averagely urban
Murtosa	Monte	1377	Urban
Murtosa	Murtosa	3608	Averagely urban
Murtosa	Torreira	2536	Urban
Nazaré	Famalicão	1671	Rural
Nazaré	Nazaré	10026	Urban
Nazaré	Valado dos Frades	2979	Averagely urban
Nisa	Alpalhão	1205	Rural
Nisa	Amieira do Tejo	231	Rural
Nisa	Arez	255	Rural
Nisa	Espírito Santo	1792	Averagely urban
Nisa	Montalvão	441	Rural
Nisa	Nossa Senhora da Graça	1535	Averagely urban
Nisa	Santana	364	Rural
Nisa	São Matias	288	Rural
Nisa	São Simão	115	Averagely urban
Nisa	Tolosa	957	Rural
Óbidos	A dos Negros	1415	Rural
Óbidos	Amoreira	1189	Rural
Óbidos	Olho Marinho	1245	Rural
Óbidos	Óbidos (Santa Maria)	1969	Averagely urban
Óbidos	Óbidos (São Pedro)	1293	Averagely urban
Óbidos	Sobral da Lagoa	432	Averagely urban
Óbidos	Vau	915	Rural
Óbidos	Gaeiras	2222	Averagely urban
Óbidos	Usseira	970	Averagely urban
Odemira	Colos	977	Rural
Odemira	Relíquias	1065	Rural
Odemira	Sabóia	1153	Rural
Odemira	Santa Clara-a-Velha	599	Rural
Odemira	Odemira (Santa Maria)	1318	Averagely urban
Odemira	São Luís	1936	Rural
Odemira	São Martinho das Amoreiras	989	Rural
Odemira	Odemira (São Salvador)	1735	Averagely urban
Odemira	São Teotónio	5449	Averagely urban
Odemira	Vale de Santiago	525	Rural
Odemira	Vila Nova de Milfontes	4947	Averagely urban
Odemira	Luzianes-Gare	408	Rural
Odemira	Boavista dos Pinheiros	1592	Rural
Odemira	Longueira/Almograve	1321	Rural
Odivelas	Caneças	11934	Urban
Odivelas	Famões	10620	Urban
Odivelas	Odivelas	56796	Urban
Odivelas	Olival Basto	5553	Urban
Odivelas	Pontinha	22142	Urban
Odivelas	Póvoa de Santo Adrião	12371	Urban
Odivelas	Ramada	18822	Urban
Odivelas	Península de Setúbal	748700
Oeiras	Barcarena	13330	Urban
Oeiras	Carnaxide	24987	Urban
Oeiras	Oeiras e São Julião da Barra	32403	Urban
Oeiras	Paço de Arcos	14829	Urban
[truncated: 1,377 more rows]
