# Supplementary material for: Dataset of socio-economic and waste collection indicators for Portugal at municipal level
Source: Data Brief. 2018 Dec 28;22:658–61. doi: 10.1016/j.dib.2018.12.069 (PMC6327732; doi:10.1016/j.dib.2018.12.069)
Supplement: Supplementary file 7 — Supplementary material. [file mmc7.xlsx]

## Sheet: Folha1
	Criminality rate (‰)	Unemployment rate (%)	Incidence of mandatory notification diseases rate (‰)	Deprivation index (%)
Source of data	[14]	[15]	[16]	(Calculated)
Abrantes	20.9	13.6	0.4	11.2125
Águeda	27.9	10.1	0.2	9.85
Aguiar da Beira	19.2	8.9	0	7.9625
Alandroal	12.7	15.6	0	11.3375
Albergaria-a-Velha	28.6	10.4	0.2	10.125
Albufeira	85.4	17.2	0.4	21.525
Alcácer do Sal	29.8	11.1	0.6	10.8125
Alcanena	32.8	9.8	0	10.225
Alcobaça	30.3	11	0.3	10.7375
Alcochete	30.1	12.1	0.4	11.425
Alcoutim	50	8.8	1.5	12.125
Alenquer	24.8	10.9	0.1	9.9375
Alijó	33.8	12.5	0.4	12.1375
Aljezur	63.8	12	0.8	15.675
Aljustrel	29.6	14.4	0.3	12.775
Almada	40.9	14.3	0.4	14.15
Almeida	44.1	10.1	0.5	11.95
Almeirim	32	14.1	0	12.8125
Almodôvar	26.4	12.8	0.8	11.5
Alpiarça	28.1	14	0	12.2625
Alter do Chão	25.1	13.5	0	11.575
Alvaiázere	23.1	10.6	0	9.5125
Alvito	53.9	10.1	0	13.05
Amadora	39	15	0.2	14.3
Amarante	25.9	14	0.2	12.0375
Amares	24.6	14.1	0.2	11.9375
Anadia	30.5	9.7	0.1	9.9
Ansião	21.5	10.5	0	9.25
Arcos de Valdevez	32.5	10.2	0.2	10.4875
Arganil	27.1	9.9	0.4	9.675
Armamar	17	11.5	1	9.5625
Arouca	17.6	8.1	0.3	7.3375
Arraiolos	17.3	10	0	8.4125
Arronches	25.8	14.4	0	12.225
Arruda dos Vinhos	21.9	7.7	0.3	7.625
Aveiro	33.8	10.7	0.4	11.0125
Avis	43.1	16.1	0.8	15.65
Azambuja	31.5	11.6	0.4	11.2875
Baião	22.3	19.4	0.5	15.0375
Barcelos	17.4	12.1	0.3	9.8125
Barrancos	19.8	16.5	0	12.7875
Barreiro	40.5	15.4	0.5	14.8125
Batalha	28.2	7.9	0.4	8.5625
Beja	27.4	11.5	0.2	10.6625
Belmonte	40.7	15.8	0.5	15.0875
Benavente	48	13.6	0	14.5
Bombarral	31	11.8	0.5	11.375
Borba	16.1	14	0	10.7625
Boticas	41.1	9.2	2.9	11.6125
Braga	29.8	13.2	0.3	12.05
Cabeceiras de Basto	24.9	15	0.3	12.5625
Cadaval	29.6	10.5	0.3	10.3375
Caldas da Rainha	32.8	13.7	0.2	12.7125
Caminha	35.8	13.1	0.4	12.7625
Campo Maior	35.9	15.1	0	13.925
Cantanhede	38.4	9	0.2	10.475
Cartaxo	24.4	12	0.4	10.65
Cascais	33.6	12.1	0.5	11.8875
Castanheira de Pêra	32.8	14.4	0	13.1
Castelo Branco	30.4	10.6	0.1	10.45
Castelo de Paiva	17.9	17.1	0.2	12.975
Castelo de Vide	21.2	10	0	8.9
Castro Marim	32.4	17.1	0.6	14.8875
Castro Verde	20.2	10.3	0	8.9625
Celorico da Beira	36.8	11.1	0	11.5375
Celorico de Basto	17.9	16.3	0.2	12.475
Chamusca	27.7	11.6	0	10.7125
Chaves	31	14.5	0.3	13.0125
Cinfães	23.3	20	0.4	15.5125
Coimbra	37.8	10.1	0.3	11.1125
Condeixa-a-Nova	26	8.8	0.2	8.8
Constância	45.4	11	0	12.55
Coruche	31.5	12.9	0	12
Covilhã	22.9	14.3	0.4	11.9
Crato	20.1	12.1	0	10.075
Cuba	33.8	14.7	1.1	13.6875
Elvas	40.9	18.4	0.3	16.6875
Entroncamento	30.9	10.5	0	10.425
Espinho	34.4	18.4	0.6	15.95
Esposende	31.8	11.3	0.6	11.1875
Estarreja	37.2	11.8	0.7	12.2
Estremoz	22.2	10.9	0	9.5875
Évora	31.7	10.6	0.3	10.6625
Faro	48.9	13.2	0.5	14.4875
Felgueiras	29.3	10.3	0.3	10.175
Ferreira do Alentejo	27.5	16.3	0.5	13.75
Ferreira do Zêzere	22.8	7.9	0.3	7.8625
Figueira da Foz	24.7	12.7	0.3	11.1
Figueira de Castelo Rodrigo	36.5	13.4	0	12.9375
Figueiró dos Vinhos	33.7	15.1	0	13.65
Fornos de Algodres	20.9	14.1	0	11.425
Fronteira	18.8	15.1	0	11.7875
Fundão	27	14	0.4	12.225
Gavião	24.4	18.3	0	14.4875
Góis	26.3	9.6	0	9.2875
Golegã	25.6	11.1	0	10.1375
Gondomar	26.5	16.9	0.6	14.025
Gouveia	27.3	14.6	0.2	12.5875
Grândola	42.5	11.1	1.2	12.55
Guarda	25.2	13.1	0.4	11.4375
Guimarães	22.3	14.3	0.3	11.8
Idanha-a-Nova	46	11.9	0	13.1875
Ílhavo	38.6	12.1	0.5	12.5125
Lagoa	34.1	17.1	0.5	15.075
Lagos	43.8	15.7	0.3	15.3625
Lamego	20.4	14.5	0.2	11.6625
Leiria	26.9	9	0.3	9.0625
Lisboa	75.6	11.8	0.4	16.925
Loulé	49.5	15.1	0.6	15.775
Lourinhã	23	10.9	0.4	9.7875
Lousã	24	11	0.2	9.925
Lousada	22.2	13.2	0.1	11.05
Mação	24.3	9.5	0.4	9.075
Mafra	26.5	9.1	0.2	9.05
Manteigas	18.4	14.8	0	11.55
Marco de Canaveses	22.8	16.3	0.6	13.1875
Marinha Grande	30.1	11.1	0.1	10.725
Marvão	28.5	10	0	9.8125
Matosinhos	36.5	15	0.6	14.0875
Mealhada	24.3	8.5	0.3	8.425
Mêda	22.5	9.5	0.5	8.875
Melgaço	29.4	9.7	0.3	9.8125
Mértola	26.8	12	0.8	11.05
Mesão Frio	25.8	17.8	0	14.35
Mira	27.6	11	0.2	10.375
Miranda do Corvo	21.5	10	0.3	9.0125
Moimenta da Beira	24.9	10	0	9.3625
Moita	31.7	17.9	0.4	15.25
Monção	31.5	9.8	0.4	10.1625
Monchique	26.8	14.7	1	12.7875
Mondim de Basto	27.9	14.8	0.3	12.8125
Monforte	25.8	15.1	0	12.6625
Montalegre	60	11.1	0.3	14.5125
Montemor-o-Novo	29	8.3	0.2	8.8625
Montemor-o-Velho	21.6	10	0.2	9
Montijo	35.6	13.2	0.5	12.825
Mora	27.4	13.5	0.6	12.0125
Moura	33	19.9	0.6	16.7125
Mourão	22.5	22.9	0	17.125
Murça	33.7	12.2	1	12.0875
Murtosa	35.1	12.1	0.3	12.025
Nazaré	36.1	14.3	0	13.45
Nisa	16.2	12.4	0.4	9.875
Óbidos	41.2	10.8	0.4	12
Odemira	28.1	13.7	0.3	12.15
Oeiras	30.2	10.8	0.3	10.6
Oleiros	17.1	5.1	0	5.325
Oliveira de Azeméis	21.5	8.9	0.7	8.425
Oliveira de Frades	21.9	8.7	0.3	8.25
Oliveira do Bairro	30.8	10.2	0.2	10.275
Ourém	26	8.5	0.1	8.5875
Ourique	27.7	12.6	0	11.3375
Ovar	27.3	14.9	0.3	12.8
Paços de Ferreira	24.8	14.3	0.4	12.1375
Palmela	41.8	13.6	0.4	13.825
Pampilhosa da Serra	15.9	9.5	0	7.925
Paredes	24.2	15.5	0.3	12.7875
Paredes de Coura	34.4	11.1	0	11.2375
Pedrógão Grande	32	14.9	0	13.3125
Penacova	18	8.8	0.3	7.825
Penafiel	25	12.4	0.9	11.1
Penamacor	37.3	11	0.7	11.7125
Penedono	21.6	8.9	0.9	8.4875
Penela	30.8	10	0.8	10.3
Peniche	36	14.5	0.2	13.6125
Peso da Régua	33.4	14.2	0.5	13.175
Pinhel	42	12.8	0	13.25
Pombal	24.4	9.1	0.2	8.7875
Ponte da Barca	28.6	13.1	0.3	11.8375
Ponte de Lima	23.9	11.9	0.2	10.475
Ponte de Sor	33.4	20.9	0.2	17.2875
Portalegre	24.3	13.2	0.3	11.3625
Portel	15.6	15.3	0.4	11.6125
Portimão	43.5	17.2	0.4	16.2875
Porto	74.8	17.6	0.6	20.5
Porto de Mós	30.6	9.4	0	9.7
Póvoa de Lanhoso	26.8	13.2	0.1	11.625
Póvoa de Varzim	27.2	13.8	0.5	12.15
Proença-a-Nova	10.5	9.7	0.6	7.525
Redondo	27.8	12.7	0.7	11.5875
Reguengos de Monsaraz	32.7	13.3	0.7	12.575
Resende	27.3	13.1	0	11.6
Ribeira de Pena	33.9	15.6	0.6	14.1375
Rio Maior	39.8	11.3	0.4	12.1375
Sabrosa	25.6	12.9	0.6	11.4125
Sabugal	24.4	9.5	0.4	9.0875
Salvaterra de Magos	34.9	17.5	0.2	15.35
Santa Marta de Penaguião	24.7	13.6	0.7	11.7625
Santarém	33.7	11	0.3	11.1625
Santiago do Cacém	26.6	9.1	0.5	9.1375
Santo Tirso	22.6	17.4	0.3	13.775
São Brás de Alportel	32.5	12.2	0.2	11.7375
São João da Madeira	39	11	0.6	11.9
São João da Pesqueira	20.4	9.5	0.5	8.6125
Sardoal	25.1	12.5	1.6	11.35
Seia	32.1	13.2	0.5	12.3875
Seixal	28.5	14.1	0.3	12.45
Sernancelhe	14.4	11.4	0	8.925
Serpa	22.8	20.5	0.3	15.7375
Sertã	21.8	10	0.3	9.05
Sesimbra	40.5	12.4	0.1	12.8375
Setúbal	37.4	15.6	0.4	14.525
Sever do Vouga	28.1	10	0.4	9.8625
Silves	40.5	15.6	0.2	14.8625
Sines	46.8	9.7	1.5	12.2875
Sintra	28.3	13.5	0.2	12.025
Sobral de Monte Agraço	23.2	8.8	0.4	8.5
Soure	17.4	10.2	0	8.55
Sousel	19.3	12.8	1.1	10.6875
Tabuaço	16.8	12.5	0.6	10.0625
Tarouca	15.8	11.7	0.5	9.4125
Tavira	37.8	15.1	0.5	14.2875
Terras de Bouro	36.4	17.1	0.5	15.3625
Tomar	36.1	13.2	0.1	12.7875
Torres Novas	32.2	9.6	0.1	10.05
Torres Vedras	25.5	10.1	0.3	9.575
Trancoso	27.2	8.6	0.3	8.85
Trofa	25.2	16.8	0.1	13.675
Vagos	19.4	9.7	0.2	8.5375
Vale de Cambra	14.9	8.1	0.2	6.975
Valença	58.9	12.4	0.4	15.2125
Valpaços	38.6	12.1	0.4	12.4875
Vendas Novas	28.2	8.5	0.2	8.8875
Viana do Alentejo	26.7	9.6	0.5	9.4625
Viana do Castelo	30.5	12.5	0.4	11.725
Vidigueira	38.4	14.3	0	13.7375
Vieira do Minho	28.1	16.3	0	13.7
Vila de Rei	28.9	8.7	1	9.3
Vila do Bispo	62	10.8	0.7	14.675
Vila do Conde	28.5	14.5	0.6	12.775
Vila Franca de Xira	25.6	11.3	0.2	10.3125
Vila Nova da Barquinha	43.7	9.6	1.5	11.8375
Vila Nova de Cerveira	31.7	9.7	0.5	10.15
Vila Nova de Gaia	24	17.9	0.4	14.2875
Vila Nova de Poiares	18.3	9.1	0	7.975
Vila Pouca de Aguiar	38.9	13.8	0.3	13.5625
Vila Real	26.2	11	0.4	10.25
Vila Real de Santo António	37.7	19.9	0.3	17.225
Vila Velha de Ródão	32.6	8.3	0	9.2625
Vila Verde	25.3	12.9	0.4	11.325
Vila Viçosa	12.3	11.6	0.8	8.9875
Viseu	27.9	11.7	0.2	10.85
Vizela	26.5	14.3	0.2	12.3
