# Supplementary material for: Dataset of socio-economic and waste collection indicators for Portugal at municipal level
Source: Data Brief. 2018 Dec 28;22:658–61. doi: 10.1016/j.dib.2018.12.069 (PMC6327732; doi:10.1016/j.dib.2018.12.069)
Supplement: Supplementary file 8 — Supplementary material. [file mmc8.xlsx]

## Sheet: Folha1
	Purchase power per capita	Purchase power index (%)	Family income (€ y-1)
Source of data	[17]		[5]
Abrantes	91.54	0.325	26962.7
Águeda	86.13	0.39	28713.6
Aguiar da Beira	66.05	0.032	21745.6
Alandroal	64.61	0.033	18982.3
Albergaria-a-Velha	83.72	0.198	27652.5
Albufeira	104.44	0.408	31589.7
Alcácer do Sal	81.75	0.096	23998.7
Alcanena	86.7	0.111	26696.1
Alcobaça	86.28	0.459	26992.6
Alcochete	118.25	0.215	36204.7
Alcoutim	68.53	0.016	17610.2
Alenquer	89.69	0.374	28533.2
Alijó	66.02	0.071	19949
Aljezur	64.1	0.035	18560.3
Aljustrel	88.92	0.074	26272.4
Almada	109.73	1.8	31563.2
Almeida	75.42	0.046	21950.2
Almeirim	87.44	0.195	26594.5
Almodôvar	80.83	0.054	23117.1
Alpiarça	77.41	0.055	23586.4
Alter do Chão	74.39	0.024	21340.6
Alvaiázere	66.9	0.045	20245.2
Alvito	68.01	0.016	19721.9
Amadora	103.87	1.774	30011.7
Amarante	71.98	0.379	25762.1
Amares	70.66	0.125	26438.2
Anadia	79.58	0.215	26398.8
Ansião	72.84	0.089	22841.5
Arcos de Valdevez	68.79	0.144	20764.7
Arganil	68.46	0.076	20765.4
Armamar	64.1	0.037	20858.2
Arouca	69.49	0.144	25506
Arraiolos	72.67	0.05	21187.3
Arronches	72.8	0.021	21922.6
Arruda dos Vinhos	90.41	0.127	29691.1
Aveiro	125.13	0.93	37747.9
Avis	75.36	0.032	21587.6
Azambuja	107.44	0.23	35729.4
Baião	57.14	0.108	20649.6
Barcelos	77.68	0.891	29662.7
Barrancos	64.96	0.011	20232.1
Barreiro	101.9	0.753	28986
Batalha	83.84	0.128	27459
Beja	107.06	0.354	31983.2
Belmonte	74.92	0.047	22910.2
Benavente	95.54	0.276	30263.3
Bombarral	81.53	0.1	24902.7
Borba	74.96	0.051	22886
Boticas	59.91	0.031	18564.6
Braga	105.42	1.85	35784.8
Cabeceiras de Basto	65.16	0.102	23725.4
Cadaval	71.31	0.095	22932.4
Caldas da Rainha	98.25	0.49	29920.1
Caminha	80.61	0.126	26606
Campo Maior	95.16	0.076	29873.5
Cantanhede	80.78	0.28	26473.2
Cartaxo	89.74	0.208	27733.6
Cascais	122.72	2.496	38324.9
Castanheira de Pêra	69.78	0.019	36448.7
Castelo Branco	97.4	0.504	28249.8
Castelo de Paiva	65.87	0.102	23174.1
Castelo de Vide	82.58	0.025	24028.9
Castro Marim	69.69	0.043	21135.3
Castro Verde	102.41	0.071	30849.5
Celorico da Beira	67.05	0.047	20719.6
Celorico de Basto	56.08	0.106	20386
Chamusca	73	0.068	21699
Chaves	80.52	0.313	25241.1
Cinfães	56.32	0.104	19337.9
Coimbra	131.54	1.712	39019.1
Condeixa-a-Nova	79.7	0.134	26991.5
Constância	93.21	0.036	28086.8
Coruche	78.39	0.141	22207.9
Covilhã	87.84	0.414	25520.4
Crato	71.85	0.023	21383.9
Cuba	66.36	0.031	21711.8
Elvas	91.24	0.19	27545.7
Entroncamento	103.06	0.205	30849.7
Espinho	104.58	0.3	32756.4
Esposende	84.81	0.279	30975
Estarreja	82.49	0.21	28300.5
Estremoz	95.22	0.123	26842.3
Évora	116.39	0.604	33449
Faro	132.14	0.78	38497
Felgueiras	81.91	0.453	29794.8
Ferreira do Alentejo	75.43	0.058	22323.1
Ferreira do Zêzere	67.91	0.054	20784.5
Figueira da Foz	95.23	0.556	29519.6
Figueira de Castelo Rodrigo	66.35	0.038	20231.5
Figueiró dos Vinhos	67.24	0.038	20389
Fornos de Algodres	59.56	0.028	18531.5
Fronteira	75.32	0.022	23460.1
Fundão	77.93	0.209	23066.2
Gavião	71.16	0.025	20186.3
Góis	64.86	0.025	19234.8
Golegã	83.26	0.045	25957
Gondomar	83.95	1.35	27484
Gouveia	67.6	0.086	20965.2
Grândola	88.15	0.125	26294.2
Guarda	96.25	0.374	30774.4
Guimarães	90.6	1.357	31822.2
Idanha-a-Nova	68.61	0.058	18139.8
Ílhavo	88.24	0.327	28472.5
Lagoa	81.39	0.179	26609.6
Lagos	88.31	0.263	26716.4
Lamego	80.82	0.199	26869.4
Leiria	102.92	1.251	32746.8
Lisboa	214.54	10.466	56647.3
Loulé	95.76	0.643	29782
Lourinhã	77.96	0.193	24575.2
Lousã	81.7	0.136	25570.3
Lousada	70.08	0.319	26158
Mação	69.26	0.045	20211.4
Mafra	96.41	0.764	31222.9
Manteigas	63.91	0.02	19702.6
Marco de Canaveses	73.43	0.373	26837.4
Marinha Grande	99.33	0.371	30377.7
Marvão	66.29	0.021	19365.1
Matosinhos	123.68	2.075	37997.2
Mealhada	86.27	0.168	29255.6
Mêda	62.1	0.029	18144.3
Melgaço	64.17	0.053	19669.2
Mértola	66.78	0.042	18892.7
Mesão Frio	69.7	0.028	22574.9
Mira	72.77	0.085	23965.2
Miranda do Corvo	68.06	0.085	22743.4
Moimenta da Beira	66.75	0.064	21714
Moita	83.18	0.524	24847.6
Monção	70.22	0.125	23074.4
Monchique	61.26	0.032	17999.4
Mondim de Basto	58.76	0.041	21547.2
Monforte	76.51	0.023	23705.5
Montalegre	63.65	0.059	19860.9
Montemor-o-Novo	87.26	0.138	25579.5
Montemor-o-Velho	71.83	0.178	23429.2
Montijo	101.36	0.541	31066.7
Mora	82.42	0.036	23358.7
Moura	77.8	0.107	24549.1
Mourão	70.38	0.017	22103.1
Murça	61.42	0.033	19467.4
Murtosa	69.4	0.07	23821.4
Nazaré	85.73	0.12	27450.7
Nisa	74.7	0.048	20557.3
Óbidos	77.71	0.087	24846.2
Odemira	78.05	0.19	21183.7
Oeiras	157.08	2.633	52747
Oleiros	63.52	0.032	17315.8
Oliveira de Azeméis	83.35	0.54	29071.4
Oliveira de Frades	80.54	0.078	28699.4
Oliveira do Bairro	80.99	0.185	27258.3
Ourém	83.23	0.362	27207.8
Ourique	74.14	0.035	21017.9
Ovar	89.63	0.473	30560.3
Paços de Ferreira	78.39	0.432	28714.8
Palmela	97.49	0.604	31168.1
Pampilhosa da Serra	65.3	0.026	17407.3
Paredes	78.16	0.654	28832.1
Paredes de Coura	65.01	0.056	20988.7
Pedrógão Grande	68.24	0.024	19604
Penacova	62.75	0.087	20511.4
Penafiel	77.04	0.527	27905.8
Penamacor	59.94	0.03	16166.9
Penedono	60.71	0.016	19082.5
Penela	69.22	0.038	21757.4
Peniche	85.94	0.224	26622.8
Peso da Régua	84.52	0.133	27223.7
Pinhel	62.39	0.054	19454.5
Pombal	82.79	0.429	26925.7
Ponte da Barca	64.78	0.072	21249
Ponte de Lima	69.59	0.286	25930.1
Ponte de Sor	85.92	0.131	25707
Portalegre	105.7	0.237	30833.6
Portel	64.96	0.038	19145.4
Portimão	100.67	0.54	30162
Porto	161.43	3.35	48541.9
Porto de Mós	80.25	0.185	25896.6
Póvoa de Lanhoso	69.89	0.147	26184.6
Póvoa de Varzim	94.88	0.574	33070.5
Proença-a-Nova	69.33	0.052	20416.2
Redondo	71.97	0.046	21273.1
Reguengos de Monsaraz	89.8	0.09	27623
Resende	58.16	0.06	20014.8
Ribeira de Pena	57.33	0.034	19221.5
Rio Maior	90.05	0.18	27626.1
Sabrosa	63.79	0.037	20119.1
Sabugal	63.67	0.071	18676.3
Salvaterra de Magos	79.06	0.166	25130.1
Santa Marta de Penaguião	60.23	0.04	19651.1
Santarém	103.95	0.59	30760.8
Santiago do Cacém	94.98	0.268	27774.3
Santo Tirso	85.14	0.573	29470.3
São Brás de Alportel	83.58	0.085	25910.5
São João da Madeira	136.12	0.282	41381.1
São João da Pesqueira	65	0.046	20534.6
Sardoal	73.92	0.027	23053.5
Seia	77.25	0.174	24212.9
Seixal	91.73	1.46	28402.8
Sernancelhe	59.23	0.031	19011.9
Serpa	72.56	0.105	22021.7
Sertã	75.12	0.11	22066.5
Sesimbra	91.94	0.451	29163.6
Setúbal	107.61	1.226	32235.5
Sever do Vouga	74.08	0.085	24614.6
Silves	75.16	0.266	22609.8
Sines	133.47	0.177	39405.2
Sintra	95.96	3.55	31527.7
Sobral de Monte Agraço	103.09	0.102	30512.5
Soure	71.75	0.125	22011.5
Sousel	69.45	0.031	21228.3
Tabuaço	55.85	0.033	17937
Tarouca	62.67	0.047	22842.7
Tavira	89.39	0.22	26750.6
Terras de Bouro	63.97	0.041	22975.9
Tomar	87.4	0.323	26342.9
Torres Novas	98.77	0.34	29018.8
Torres Vedras	93.21	0.712	30095.5
Trancoso	66.97	0.061	20710.2
Trofa	91.14	0.337	32461.4
Vagos	68.96	0.153	24780.3
Vale de Cambra	88.19	0.187	28360.6
Valença	84.93	0.111	27689.1
Valpaços	60.13	0.091	18305.1
Vendas Novas	95.96	0.107	28915.7
Viana do Alentejo	78.88	0.041	24254.1
Viana do Castelo	93.65	0.78	31871.5
Vidigueira	72.84	0.04	22194.6
Vieira do Minho	69.03	0.082	24590.7
Vila de Rei	65.39	0.021	20323.5
Vila do Bispo	60.94	0.031	17756
Vila do Conde	96.59	0.742	33810.1
Vila Franca de Xira	99.82	1.357	30561
Vila Nova da Barquinha	72.12	0.051	22234.5
Vila Nova de Cerveira	82.74	0.072	27161.9
Vila Nova de Gaia	99.6	2.901	31906.4
Vila Nova de Poiares	69.52	0.047	23569.6
Vila Pouca de Aguiar	63.13	0.076	20382.7
Vila Real	100.81	0.491	33583.2
Vila Real de Santo António	93.66	0.173	29652.3
Vila Velha de Ródão	73.69	0.023	19502.2
Vila Verde	66.45	0.305	25489
Vila Viçosa	84.86	0.066	25653.7
Viseu	95.93	0.911	31414.2
Vizela	82.98	0.191	28665.3
