# Supplementary material for: Dataset of socio-economic and waste collection indicators for Portugal at municipal level
Source: Data Brief. 2018 Dec 28;22:658–61. doi: 10.1016/j.dib.2018.12.069 (PMC6327732; doi:10.1016/j.dib.2018.12.069)
Supplement: Supplementary file 9 — Supplementary material. [file mmc9.xlsx]

## Sheet: Folha1
	Amount of				Separate collection rate (%)
	unsorted waste (t/ano)	unsorted waste (kg inhab-1 y-1)	separately packaging waste (t/ano)	separately packaging waste (kg inhab-1 y-1)
Source of data	[3-5]	(Calculated)	[3-5]	(Calculated)	(Calculated)
Abrantes	13592	368.257	1513	40.9927	10.0166
Águeda	15980.1	339.085	1206.99	25.6114	7.02267
Aguiar da Beira	1910	375.91	92	18.1067	4.5954
Alandroal	1972	364.915	110	20.3553	5.28338
Albergaria-a-Velha	8329.39	336.895	529.626	21.4215	5.97838
Albufeira	35946	893.468	3252	80.8312	8.29634
Alcácer do Sal	5561	453.367	405	33.0181	6.78847
Alcanena	4314	325.855	488	36.8608	10.1624
Alcobaça	21061	381.886	1518	27.5249	6.72306
Alcochete	6964	371.75	617	32.9365	8.13877
Alcoutim	1033	411.062	58	23.08	5.31622
Alenquer	15607	362.364	988	22.9394	5.9536
Alijó	4453	398.657	130	11.6383	2.83657
Aljezur	3178	565.279	454	80.7542	12.5
Aljustrel	3679	424.239	398	45.8948	9.76208
Almada	68017	400.303	6274	36.9246	8.44517
Almeida	3096	484.204	99	15.4833	3.09859
Almeirim	10496	453.019	666	28.7453	5.96667
Almodôvar	2689	382.721	260	37.0054	8.81655
Alpiarça	3480	474.114	133	18.1199	3.68115
Alter do Chão	1397	417.513	185	55.2899	11.6941
Alvaiázere	1679.86	238.345	178.769	25.3645	9.61835
Alvito	1183	472.822	97	38.769	7.57812
Amadora	52579	298.239	4591	26.0411	8.03044
Amarante	16182	296.352	1654	30.2908	9.27338
Amares	5838	317.991	682	37.148	10.4601
Anadia	8711.27	307.33	986.356	34.7982	10.1711
Ansião	3356.74	262.8	238.988	18.7104	6.64643
Arcos de Valdevez	6454	296.695	755	34.7079	10.473
Arganil	3914.19	335.435	290.82	24.9224	6.91603
Armamar	1980	331.492	199	33.3166	9.13263
Arouca	5636.77	259.15	514.329	23.6462	8.36158
Arraiolos	3067	428.651	203	28.3718	6.20795
Arronches	1308	433.831	145	48.0929	9.97935
Arruda dos Vinhos	4377	304.657	416	28.9552	8.67932
Aveiro	34728.3	449.68	2376.4	30.7708	6.40457
Avis	1779	403.036	236	53.4662	11.7122
Azambuja	8563	384.646	442	19.8545	4.90838
Baião	5561	283.942	422	21.5471	7.05332
Barcelos	43918	369.655	3158	26.5807	6.7083
Barrancos	542	313.657	47	27.1991	7.97963
Barreiro	25352	330.949	2187	28.5494	7.94146
Batalha	5363.65	339.364	424	26.827	7.32594
Beja	15261	443.995	1327	38.607	7.99976
Belmonte	1961	299.207	185	28.227	8.62069
Benavente	11342	379.61	503	16.8351	4.24652
Bombarral	5101	401.559	422	33.2205	7.64077
Borba	2731	385.843	183	25.8548	6.28003
Boticas	1761	329.036	255	47.6457	12.6488
Braga	57404	316.227	10890	59.9907	15.9458
Cabeceiras de Basto	4369	269.658	498	30.7369	10.2322
Cadaval	4706	339.661	492	35.5106	9.46518
Caldas da Rainha	19032	369.374	1818	35.2838	8.71942
Caminha	10133	626.422	748	46.2413	6.87437
Campo Maior	3993	484.176	443	53.7165	9.98647
Cantanhede	11003.5	303.68	1566.57	43.2349	12.4627
Cartaxo	9132	378.34	435	18.0221	4.54688
Cascais	84345	401.894	9325	44.4325	9.95516
Castanheira de Pêra	716.587	243.82	86.561	29.4525	10.7777
Castelo Branco	19150	356.784	2415	44.9939	11.1987
Castelo de Paiva	4753	296.137	241	15.0156	4.82579
Castelo de Vide	1316	417.778	210	66.6667	13.7615
Castro Marim	4528	699.629	385	59.487	7.83635
Castro Verde	2728	379.733	309	43.0122	10.1745
Celorico da Beira	2438	334.706	188	25.81	7.15918
Celorico de Basto	4372	223.609	355	18.1567	7.51005
Chamusca	3869	399.072	357	36.8231	8.4477
Chaves	13807	342.946	1183	29.384	7.89193
Cinfães	5098	264.914	234	12.1596	4.3886
Coimbra	58940.4	430.335	5782.92	42.2222	8.93484
Condeixa-a-Nova	5681.01	327.04	428.079	24.6433	7.00725
Constância	1429	357.697	169	42.3029	10.5757
Coruche	7635	407.744	333	17.7837	4.17922
Covilhã	16042	327.628	1595	32.575	9.04349
Crato	1535	449.488	186	54.4656	10.8077
Cuba	2326	485.798	141	29.4486	5.71544
Elvas	9731	447.67	1230	56.5855	11.2216
Entroncamento	6487	316.208	824	40.1657	11.2707
Espinho	14465	484.071	830	27.7759	5.42661
Esposende	17293	507.379	1460	42.8366	7.78542
Estarreja	9043.17	340.545	898.269	33.8267	9.0356
Estremoz	5668	422.859	377	28.1259	6.23656
Évora	25729	476.79	1623	30.0762	5.93375
Faro	30037	491.467	3687	60.3269	10.9329
Felgueiras	21490	374.854	3687	64.313	14.6443
Ferreira do Alentejo	3777	470.478	1136	141.505	23.1223
Ferreira do Zêzere	2417	293.682	186	22.6002	7.1456
Figueira da Foz	27843.6	455.885	1923.67	31.4964	6.46237
Figueira de Castelo Rodrigo	2368	397.582	1944	326.394	45.0835
Figueiró dos Vinhos	1511.42	254.405	149.161	25.1071	8.98246
Fornos de Algodres	1629	338.74	149	30.9836	8.3802
Fronteira	1520	487.023	114	36.5268	6.97674
Fundão	10338	371.697	194	6.97516	1.84201
Gavião	1465	396.589	691	187.06	32.0501
Góis	1420.35	348.21	90.765	22.2518	6.0065
Golegã	3187	567.587	91	16.2066	2.77608
Gondomar	58521	351.288	274	1.64476	0.466026
Gouveia	4580	347.18	252	19.1025	5.21523
Grândola	7338	496.751	531	35.9464	6.748
Guarda	13390	331.386	1292	31.9754	8.79989
Guimarães	53218	342.869	6599	42.5155	11.032
Idanha-a-Nova	3941	447.637	265	30.1	6.30052
Ílhavo	17833	464.28	1250.64	32.5604	6.55349
Lagoa	15556	683.63	1944	85.4318	11.1086
Lagos	18343	596.598	2867	93.2479	13.5172
Lamego	10445	407.753	725	28.3026	6.4906
Leiria	47414.7	373.647	3950	31.1276	7.69011
Lisboa	192550	379.864	40328	79.5594	17.3172
Loulé	29246	421.765	5289	76.2741	15.3149
Lourinhã	9022	352.422	1241	48.4766	12.092
Lousã	5193.49	299.665	483.077	27.8736	8.51001
Lousada	16669	353.711	965	20.477	5.47238
Mação	2247	333.086	369	54.6991	14.1055
Mafra	29277	358.875	2982	36.5531	9.24393
Manteigas	1029	319.664	128	39.7639	11.0631
Marco de Canaveses	17046	324.105	1177	22.379	6.45887
Marinha Grande	17517.7	452.876	996	25.7491	5.37981
Marvão	1214	371.481	193	59.0575	13.7171
Matosinhos	69412	399.498	6911	39.776	9.05494
Mealhada	6557.66	323.755	798.368	39.4158	10.8533
Mêda	1831	378.697	125	25.8532	6.39059
Melgaço	2924	339.447	364	42.2568	11.0706
Mértola	2800	423.729	216	32.6877	7.1618
Mesão Frio	1699	411.082	36	8.71038	2.07493
Mira	6408.06	522.68	409.631	33.412	6.00836
Miranda do Corvo	3886.11	299.3	249.365	19.2056	6.0299
Moimenta da Beira	3261	329.261	570	57.5525	14.8786
Moita	22010	337.597	1443	22.1333	6.15273
Monção	5643	304.254	584	31.4876	9.37851
Monchique	2582	468.263	206	37.3594	7.38881
Mondim de Basto	2000	277.932	230	31.9622	10.3139
Monforte	1298	414.167	149	47.5431	10.2972
Montalegre	3208	332.849	195	20.2324	5.73024
Montemor-o-Novo	7220	439.093	456	27.7322	5.94059
Montemor-o-Velho	8284.78	319.74	634.605	24.4917	7.11489
Montijo	18606	339.049	1444	26.3134	7.202
Mora	2271	500.882	154	33.9656	6.35052
Moura	5823	406.265	325	22.6749	5.28627
Mourão	1116	437.133	73	28.5938	6.13961
Murça	2031	357.822	47	8.28048	2.26179
Murtosa	4624.74	443.11	311.938	29.8877	6.31878
Nazaré	8610	595.642	441	30.5085	4.87239
Nisa	2651	393.499	391	58.0377	12.8534
Óbidos	5122	440.906	786	67.6595	13.304
Odemira	11010	435.47	1034	40.897	8.58519
Oeiras	55963	323.207	7410	42.7955	11.6927
Oleiros	1360	255.88	158	29.7272	10.4084
Oliveira de Azeméis	21862.2	322.66	1535.86	22.6674	6.56404
Oliveira de Frades	3073	305.012	127	12.6055	3.96875
Oliveira do Bairro	7632.57	325.58	735.135	31.3584	8.78538
Ourém	13494.9	293.803	1624	35.3566	10.7415
Ourique	2212	445.16	199	40.0483	8.25384
Ovar	26079.1	474.865	1513.92	27.5664	5.48661
Paços de Ferreira	20997	368.343	1273	22.3318	5.71621
Palmela	22484	350.956	1767	27.5814	7.2863
Pampilhosa da Serra	1488.55	349.67	70.387	16.5344	4.51508
Paredes	30488	352.011	1949	22.5029	6.00857
Paredes de Coura	2543	286.826	207	23.3476	7.52727
Pedrógão Grande	1072.28	290.905	89.764	24.3527	7.72469
Penacova	3621.65	246.74	312.097	21.2629	7.93384
Penafiel	24658	347.83	1666	23.5009	6.32883
Penamacor	1877	363.76	131	25.3876	6.5239
Penedono	967	350.998	99	35.9347	9.28705
Penela	1678.51	292.73	104.944	18.3021	5.8843
Peniche	14271	528.34	1169	43.2787	7.57124
Peso da Régua	6914	423.912	266	16.309	3.70474
Pinhel	2958	327.393	159	17.5982	5.10106
Pombal	15919.3	288.305	1408	25.4994	8.1259
Ponte da Barca	3597	310.675	326	28.1568	8.30997
Ponte de Lima	11822	277.447	1247	29.2654	9.54166
Ponte de Sor	6230	393.855	968	61.1961	13.4482
Portalegre	8110	347.323	1690	72.3769	17.2449
Portel	2492	405.072	257	41.775	9.34885
Portimão	26719	482.868	5933	107.222	18.1704
Porto	109068	503.999	12382	57.2168	10.1951
Porto de Mós	7562.75	310.687	557	22.8823	6.85982
Póvoa de Lanhoso	6142	282.82	944	43.4683	13.322
Póvoa de Varzim	27550	439.99	3096	49.445	10.1025
Proença-a-Nova	2238	287.291	232	29.7818	9.39271
Redondo	3558	531.6	118	17.6304	3.21001
Reguengos de Monsaraz	5340	512.378	209	20.0537	3.76644
Resende	3254	305.282	185	17.3562	5.37947
Ribeira de Pena	1741	278.738	175	28.0179	9.13361
Rio Maior	7717	371.224	462	22.2244	5.64861
Sabrosa	2299	379.248	78	12.867	3.28145
Sabugal	4215	363.738	267	23.0411	5.95716
Salvaterra de Magos	9174	419.69	392	17.9331	4.09785
Santa Marta de Penaguião	2437	353.496	126	18.2768	4.91611
Santarém	20513	347.401	1963	33.2447	8.73376
Santiago do Cacém	11746	400.314	1157	39.4315	8.96691
Santo Tirso	26068	373.579	2428	34.7956	8.52049
São Brás de Alportel	4268	404.435	554	52.4969	11.489
São João da Madeira	9542.79	441.285	702.421	32.4819	6.85609
São João da Pesqueira	2678	361.014	158	21.2995	5.57123
Sardoal	1185	309.48	146	38.1301	10.9692
Seia	7372	314.787	555	23.6987	7.00139
Seixal	51075	311.09	5205	31.7028	9.2484
Sernancelhe	1511	274.179	185	33.5692	10.908
Serpa	5862	388.289	523	34.6426	8.19107
Sertã	3883	255.024	476	31.2623	10.9199
Sesimbra	22049	435.166	1358	26.8019	5.80168
Setúbal	47157	399.727	3546	30.0577	6.99367
Sever do Vouga	3026.58	252.215	437.128	36.4273	12.6202
Silves	18988	519.436	1271	34.7695	6.27375
Sines	7020	510.62	640	46.5522	8.35509
Sintra	121088	317.21	10378	27.1869	7.89406
Sobral de Monte Agraço	3400	333.105	284	27.824	7.70901
Soure	5145.13	278.13	429.787	23.233	7.7093
Sousel	2371	502.543	278	58.9233	10.4945
Tabuaço	1858	301.525	93	15.0925	4.76679
Tarouca	2358	301.959	313	40.082	11.7185
Tavira	14494	569.218	1901	74.6573	11.595
Terras de Bouro	2031	302.592	360	53.6353	15.0565
Tomar	12601	328.305	1106	28.8156	8.06887
Torres Novas	13310	373.216	1338	37.5179	9.13435
Torres Vedras	30306	383.81	2465	31.2179	7.52189
Trancoso	3009	320.857	190	20.2602	5.93936
Trofa	15429	402.478	1369	35.7115	8.14978
Vagos	7939.53	346.75	679.995	29.698	7.889
Vale de Cambra	8064.97	361.35	612.684	27.4512	7.06048
Valença	7138	524.506	611	44.8968	7.88489
Valpaços	4980	316.231	274	17.399	5.21507
Vendas Novas	4922	424.237	277	23.8752	5.32795
Viana do Alentejo	2695	502.33	155	28.891	5.4386
Viana do Castelo	30138	348.908	4694	54.3425	13.4761
Vidigueira	2193	385.549	339	59.5992	13.3886
Vieira do Minho	3373	272.742	328	26.5222	8.86247
Vila de Rei	801	235.658	175	51.4857	17.9303
Vila do Bispo	4345	834.935	556	106.841	11.3446
Vila do Conde	33960	427.39	2960	37.2519	8.01733
Vila Franca de Xira	39391	280.831	3863	27.5405	8.93097
Vila Nova da Barquinha	2691	368.933	218	29.8876	7.49398
Vila Nova de Cerveira	4054	450.244	347	38.5384	7.88457
Vila Nova de Gaia	119717	397.077	8902	29.5261	6.92122
Vila Nova de Poiares	2304.12	322.66	151.034	21.1503	6.15172
Vila Pouca de Aguiar	3672	293.901	714	57.1474	16.2791
Vila Real	18415	364.646	1267	25.0886	6.43735
Vila Real de Santo António	13843	726.095	1030	54.0257	6.9253
Vila Velha de Ródão	1206	365.012	127	38.4383	9.52738
Vila Verde	11795	248.384	1562	32.8932	11.6942
Vila Viçosa	3349	416.594	155	19.281	4.42352
Viseu	37058	377.646	2657	27.0766	6.69017
Vizela	8210	344.857	704	29.5711	7.89769
