# Supplementary material for: Dataset of socio-economic and waste collection indicators for Portugal at municipal level
Source: Data Brief. 2018 Dec 28;22:658–61. doi: 10.1016/j.dib.2018.12.069 (PMC6327732; doi:10.1016/j.dib.2018.12.069)
Supplement: Supplementary file 10 — Supplementary material. [file mmc10.xlsx]

## Sheet: Folha1
	Unsorted waste containers (Nº)	Unsorted waste containers per capita (Nº inhab-1 y-1)	Unsorted waste containers per surface area (Nº km-2)	Inhabitants per unsorted waste container (Nº)
Source of data	[3-5]	(Calculated)
Abrantes	2089	0.0565987	2.92295	17.6683
Águeda	1944	0.0412502	5.80299	24.2423
Aguiar da Beira	455	0.0895493	2.20051	11.167
Alandroal	344	0.0636566	0.633891	15.7093
Albergaria-a-Velha	1212	0.0490212	7.62264	20.3993
Albufeira	2646	0.0657685	18.8113	15.2048
Alcácer do Sal	749	0.0610631	0.499377	16.3765
Alcanena	1037	0.0783292	8.14419	12.7666
Alcobaça	4163	0.075485	10.1999	13.2477
Alcochete	563	0.0300539	4.3861	33.2735
Alcoutim	588	0.233983	1.02197	4.27381
Alenquer	2621	0.0608544	8.61548	16.4327
Alijó	803	0.071889	2.69825	13.9103
Aljezur	582	0.103522	1.79907	9.65979
Aljustrel	27	0.00311347	0.0588915	321.185
Almada	4166	0.0245183	59.5058	40.7859
Almeida	779	0.121833	1.50392	8.20796
Almeirim	1269	0.0547715	5.71313	18.2577
Almodôvar	788	0.112155	1.01301	8.91624
Alpiarça	465	0.0633515	4.87626	15.7849
Alter do Chão	228	0.0681411	0.629712	14.6754
Alvaiázere	1197	0.169835	7.48125	5.88805
Alvito	72	0.028777	0.271852	34.75
Amadora	1139	0.00646065	47.8974	154.783
Amarante	2465	0.0451432	8.1804	22.1517
Amares	407	0.022169	4.96644	45.1081
Anadia	1240	0.0437467	5.71429	22.8589
Ansião	1537	0.120332	8.73295	8.31034
Arcos de Valdevez	634	0.0291454	1.41644	34.3107
Arganil	984	0.084326	2.95495	11.8587
Armamar	318	0.0532396	2.71238	18.783
Arouca	723	0.0332399	2.19757	30.0844
Arraiolos	523	0.0730957	0.764899	13.6807
Arronches	244	0.0809287	0.775465	12.3566
Arruda dos Vinhos	1077	0.0749635	13.8148	13.3398
Aveiro	2836	0.036722	14.18	27.2317
Avis	436	0.0987766	0.719508	10.1239
Azambuja	1274	0.0572276	4.85038	17.4741
Baião	1243	0.0634669	7.12198	15.7562
Barcelos	3040	0.0255875	8.02323	39.0816
Barrancos	55	0.0318287	0.326565	31.4182
Barreiro	1826	0.0238369	50.1786	41.9518
Batalha	1426	0.0902246	13.8447	11.0835
Beja	1215	0.0353485	1.05977	28.2897
Belmonte	481	0.0733903	4.05019	13.6258
Benavente	1297	0.0434099	2.48763	23.0362
Bombarral	941	0.074077	10.3078	13.4995
Borba	274	0.0387115	1.88718	25.8321
Boticas	536	0.100149	1.6648	9.98507
Braga	592	0.0032612	3.22792	306.635
Cabeceiras de Basto	629	0.0388224	2.60111	25.7583
Cadaval	965	0.0696499	5.51775	14.3575
Caldas da Rainha	2665	0.0517225	10.4228	19.334
Caminha	868	0.0536597	6.35804	18.6359
Campo Maior	307	0.0372257	1.24191	26.8632
Cantanhede	1222	0.0337252	3.12532	29.6514
Cartaxo	1548	0.0641339	9.78694	15.5924
Cascais	6086	0.028999	62.4846	34.4839
Castanheira de Pêra	956	0.325281	14.2687	3.07427
Castelo Branco	2014	0.0375228	1.40037	26.6504
Castelo de Paiva	491	0.0305919	4.26919	32.6884
Castelo de Vide	366	0.11619	1.3816	8.60656
Castro Marim	553	0.085445	1.83819	11.7034
Castro Verde	435	0.0605512	0.763908	16.5149
Celorico da Beira	981	0.134679	3.96813	7.42508
Celorico de Basto	968	0.049509	5.346	20.1983
Chamusca	465	0.0479629	0.623316	20.8495
Chaves	1894	0.0470442	3.20349	21.2566
Cinfães	632	0.0328414	2.64115	30.4494
Coimbra	5495	0.04012	17.3344	24.9252
Condeixa-a-Nova	1129	0.0649934	8.1223	15.3862
Constância	476	0.119149	5.92261	8.39286
Coruche	1638	0.0874766	1.46811	11.4316
Covilhã	1768	0.0361082	3.18215	27.6946
Crato	209	0.0612006	0.525033	16.3397
Cuba	211	0.0440685	1.2261	22.6919
Elvas	781	0.0359295	1.23715	27.8323
Entroncamento	558	0.0271996	40.6409	36.7652
Espinho	766	0.0256342	36.3723	39.0104
Esposende	1522	0.0446557	15.9522	22.3936
Estarreja	971	0.0365656	8.99074	27.3481
Estremoz	881	0.0657266	1.71467	15.2145
Évora	2123	0.0393418	1.62423	25.4183
Faro	2386	0.0390399	11.7786	25.6148
Felgueiras	1796	0.0313279	15.5175	31.9204
Ferreira do Alentejo	573	0.0713752	0.883973	14.0105
Ferreira do Zêzere	1401	0.170231	7.35897	5.87438
Figueira da Foz	2484	0.0406706	6.55409	24.5878
Figueira de Castelo Rodrigo	605	0.101578	1.18961	9.84463
Figueiró dos Vinhos	1091	0.183639	6.30636	5.44546
Fornos de Algodres	621	0.129133	4.72423	7.74396
Fronteira	241	0.0772188	0.969429	12.9502
Fundão	1913	0.0687808	2.73208	14.5389
Gavião	517	0.139957	1.75498	7.14507
Góis	741	0.181662	2.81749	5.50472
Golegã	312	0.0555654	3.70019	17.9968
Gondomar	3123	0.0187466	23.6842	53.3429
Gouveia	1067	0.0808824	3.54945	12.3636
Grândola	1058	0.071622	1.28096	13.9622
Guarda	2304	0.0570212	3.2355	17.5373
Guimarães	504	0.00324713	2.09172	307.964
Idanha-a-Nova	991	0.112562	0.699691	8.88396
Ílhavo	1438	0.0374382	19.6986	26.7107
Lagoa	1591	0.0699187	18.0283	14.3023
Lagos	1241	0.040363	5.82656	24.7752
Lamego	1459	0.0569566	8.81997	17.5572
Leiria	5193	0.040923	9.19115	24.4362
Lisboa	1043	0.00205764	10.4248	485.994
Loulé	1386	0.0199879	1.81492	50.0303
Lourinhã	1005	0.0392578	6.82884	25.4726
Lousã	1903	0.109803	13.7899	9.1072
Lousada	1704	0.0361584	17.7352	27.6561
Mação	1590	0.235695	3.9752	4.24277
Mafra	3870	0.0474381	13.2693	21.0801
Manteigas	288	0.0894688	2.36104	11.1771
Marco de Canaveses	2015	0.0383124	9.98068	26.1012
Marinha Grande	1494	0.0386236	7.9893	25.8909
Marvão	434	0.132803	2.80181	7.52995
Matosinhos	2955	0.0170074	47.3406	58.798
Mealhada	908	0.0448284	8.18018	22.3073
Mêda	398	0.0823164	1.39137	12.1482
Melgaço	718	0.0833527	3.01364	11.9972
Mértola	1122	0.169794	0.867837	5.88948
Mesão Frio	351	0.0849262	13.1707	11.7749
Mira	786	0.0641109	6.33871	15.598
Miranda do Corvo	1076	0.0828712	8.53968	12.0669
Moimenta da Beira	875	0.0883481	3.97782	11.3189
Moita	1692	0.0259525	30.6189	38.5319
Monção	1205	0.0649701	5.70252	15.3917
Monchique	462	0.0837867	1.16873	11.9351
Mondim de Basto	682	0.0947749	3.96327	10.5513
Monforte	177	0.0564773	0.421178	17.7062
Montalegre	956	0.0991907	1.1869	10.0816
Montemor-o-Novo	1094	0.0665329	0.887288	15.0302
Montemor-o-Velho	1138	0.0439196	4.96943	22.7689
Montijo	1664	0.0303224	4.77311	32.979
Mora	319	0.0703573	0.718549	14.2132
Moura	653	0.0455592	0.681301	21.9495
Mourão	114	0.0446533	0.409145	22.3947
Murça	490	0.0863284	2.58753	11.5837
Murtosa	425	0.0407205	5.82192	24.5576
Nazaré	661	0.0457281	8.01893	21.8684
Nisa	358	0.0531394	0.621873	18.8184
Óbidos	906	0.0779892	6.40057	12.8223
Odemira	1619	0.0640351	0.940951	15.6164
Oeiras	2038	0.0117702	44.4202	84.9603
Oleiros	777	0.14619	1.64937	6.84041
Oliveira de Azeméis	2375	0.0350522	14.7516	28.5288
Oliveira de Frades	845	0.083871	5.81355	11.9231
Oliveira do Bairro	939	0.0400546	10.7931	24.9659
Ourém	2675	0.0582383	6.41487	17.1708
Ourique	849	0.170859	1.27994	5.85277
Ovar	2194	0.0399497	14.8243	25.0314
Paços de Ferreira	2077	0.036436	29.2576	27.4454
Palmela	2963	0.0462499	6.3704	21.6217
Pampilhosa da Serra	934	0.219403	2.35859	4.55782
Paredes	2021	0.0233342	12.8923	42.8555
Paredes de Coura	665	0.0750056	4.81222	13.3323
Pedrógão Grande	778	0.211069	6.03101	4.73779
Penacova	1139	0.0775991	5.24885	12.8867
Penafiel	1675	0.0236278	7.89201	42.323
Penamacor	589	0.114147	1.04486	8.76061
Penedono	379	0.137568	2.83449	7.26913
Penela	494	0.0861528	3.74242	11.6073
Peniche	1208	0.0447225	15.577	22.3601
Peso da Régua	770	0.0472103	8.11723	21.1818
Pinhel	1001	0.110791	2.06596	9.02597
Pombal	3742	0.067769	5.97764	14.756
Ponte da Barca	383	0.03308	2.10312	30.2298
Ponte de Lima	1349	0.0316592	4.21233	31.5864
Ponte de Sor	1469	0.0928689	1.74941	10.7679
Portalegre	1300	0.0556745	2.90737	17.9615
Portel	70	0.0113784	0.116471	87.8857
Portimão	820	0.0148191	4.50401	67.4805
Porto	3283	0.0151706	79.2612	65.9168
Porto de Mós	1702	0.0699203	6.49618	14.302
Póvoa de Lanhoso	994	0.0457706	7.3821	21.8481
Póvoa de Varzim	1617	0.0258245	19.6691	38.7229
Proença-a-Nova	722	0.0926829	1.826	10.7895
Redondo	471	0.070372	1.27466	14.2102
Reguengos de Monsaraz	592	0.0568029	1.27586	17.6047
Resende	935	0.0877193	7.58006	11.4
Ribeira de Pena	675	0.108069	3.10402	9.25333
Rio Maior	2318	0.111507	8.49831	8.96808
Sabrosa	648	0.106895	4.12949	9.35494
Sabugal	1085	0.0936313	1.31883	10.6802
Salvaterra de Magos	1225	0.056041	5.02193	17.8441
Santa Marta de Penaguião	231	0.0335074	3.3343	29.8442
Santarém	3273	0.0554304	5.92355	18.0406
Santiago do Cacém	1838	0.0626406	1.73447	15.9641
Santo Tirso	1880	0.0269422	13.7628	37.1165
São Brás de Alportel	601	0.0569506	3.91863	17.5591
São João da Madeira	380	0.0175723	47.5	56.9079
São João da Pesqueira	477	0.064303	1.79249	15.5514
Sardoal	699	0.182554	7.58546	5.47783
Seia	1047	0.0447073	2.40308	22.3677
Seixal	2387	0.0145388	25.0079	68.7813
Sernancelhe	268	0.04863	1.1723	20.5634
Serpa	387	0.0256342	0.350027	39.0103
Sertã	1950	0.12807	4.36505	7.80821
Sesimbra	2074	0.0409331	10.5968	24.4301
Setúbal	3559	0.0301679	15.4517	33.1478
Sever do Vouga	519	0.04325	3.99231	23.1214
Silves	1835	0.0501983	2.69829	19.921
Sines	341	0.0248036	1.67732	40.3167
Sintra	6443	0.0168785	20.1829	59.2469
Sobral de Monte Agraço	697	0.0682865	13.3781	14.6442
Soure	1090	0.0589221	4.12879	16.9716
Sousel	314	0.0665536	1.12416	15.0255
Tabuaço	410	0.0665368	3.0629	15.0293
Tarouca	532	0.0681265	5.31575	14.6786
Tavira	1410	0.0553745	2.32301	18.0589
Terras de Bouro	373	0.0555721	1.34434	17.9946
Tomar	2493	0.0649523	7.09852	15.3959
Torres Novas	1837	0.05151	6.8037	19.4137
Torres Vedras	3470	0.0439457	8.52266	22.7553
Trancoso	1517	0.161762	4.19617	6.18194
Trofa	622	0.0162254	8.63649	61.6318
Vagos	1619	0.070708	9.81212	14.1427
Vale de Cambra	729	0.0326628	4.95918	30.6159
Valença	881	0.0647366	7.52156	15.4472
Valpaços	1153	0.0732156	2.10118	13.6583
Vendas Novas	701	0.0604206	3.15212	16.5506
Viana do Alentejo	321	0.0598322	0.815404	16.7134
Viana do Castelo	2014	0.0233161	6.31308	42.8888
Vidigueira	12	0.0021097	0.0379015	474
Vieira do Minho	826	0.0667907	3.8163	14.9722
Vila de Rei	630	0.185349	3.28896	5.39524
Vila do Bispo	510	0.0980015	2.84821	10.2039
Vila do Conde	2082	0.0262022	13.9703	38.1647
Vila Franca de Xira	2880	0.0205324	9.0512	48.7035
Vila Nova da Barquinha	391	0.0536057	7.89421	18.6547
Vila Nova de Cerveira	804	0.0892936	7.41219	11.199
Vila Nova de Gaia	6502	0.0215658	38.5967	46.3697
Vila Nova de Poiares	1156	0.161882	13.7619	6.17734
Vila Pouca de Aguiar	956	0.0765167	2.18729	13.069
Vila Real	1878	0.0371874	4.95776	26.8908
Vila Real de Santo António	602	0.0315762	9.82857	31.6694
Vila Velha de Ródão	323	0.0977603	0.979055	10.2291
Vila Verde	394	0.00829701	1.72301	120.525
Vila Viçosa	387	0.0481403	1.98604	20.7726
Viseu	3038	0.0309592	5.99093	32.3005
Vizela	43	0.00180619	1.74089	553.651
