# Supplementary material for: Dataset of socio-economic and waste collection indicators for Portugal at municipal level
Source: Data Brief. 2018 Dec 28;22:658–61. doi: 10.1016/j.dib.2018.12.069 (PMC6327732; doi:10.1016/j.dib.2018.12.069)
Supplement: Supplementary file 11 — Supplementary material. [file mmc11.xlsx]

## Sheet: Folha1
	Bring-banks	Bring-banks per capita (Nº·inhab-1·y-1)	Bring-banks per surface area (Nº·km-2)	Inhabitants per bring-bank (Nº)	Civic amenity dropp-off (Nº)	Civic amenity sites per surface area (Nº·km-2)	Waste management entity
Source of data	[3-5]	(Calculated)			[3-5]	(Calculated)	[6]
Abrantes	241	0.00652957	0.337209	153.149	1	0.00139921	Valnor
Águeda	173.667	0.00368508	0.518408	271.365	0	0	ERSUC
Aguiar da Beira	24	0.00472348	0.116071	211.708	1	0.00483629	Planalto Beirão
Alandroal	24	0.00444115	0.044225	225.167	0	0	Gesamb
Albergaria-a-Velha	97.6667	0.00395028	0.614256	253.147	0	0	ERSUC
Albufeira	255	0.00633824	1.81288	157.773	3	0.021328	Algar
Alcácer do Sal	111	0.0090494	0.0740064	110.505	1	0.000666724	Ambilital
Alcanena	104	0.00785558	0.816775	127.298	1	0.00785361	Resitejo
Alcobaça	320	0.00580236	0.784045	172.344	0	0	Valorsul
Alcochete	74	0.00395025	0.576504	253.149	1	0.00779059	Amarsul
Alcoutim	30	0.0119379	0.0521413	83.7667	1	0.00173804	Algar
Alenquer	228	0.00529371	0.749458	188.904	1	0.00328709	Valorsul
Alijó	71	0.00635631	0.238575	157.324	0	0	Resinorte
Aljezur	45	0.00800427	0.139104	124.933	1	0.00309119	Algar
Aljustrel	57	0.00657288	0.124327	152.14	1	0.00218117	Ambilital
Almada	591	0.00347823	8.44165	287.503	1	0.0142837	Amarsul
Almeida	33	0.00516109	0.063709	193.758	1	0.00193058	Resistrela
Almeirim	96	0.00414347	0.432199	241.344	0	0	Ecolezíria
Almodôvar	55	0.00782807	0.070705	127.745	0	0	Resialentejo
Alpiarça	36	0.00490463	0.377517	203.889	0	0	Ecolezíria
Alter do Chão	40	0.0119546	0.110476	83.65	1	0.0027619	Valnor
Alvaiázere	66.6667	0.00945895	0.416667	105.72	0	0	ERSUC
Alvito	19	0.00759392	0.0717387	131.684	1	0.00377572	Amcal
Amadora	426	0.00241636	17.9142	413.845	1	0.0420521	Valorsul
Amarante	231	0.00423046	0.766601	236.381	0	0	Resinorte
Amares	87	0.00473882	1.06162	211.023	0	0	Braval
Anadia	129.333	0.00456283	0.596006	219.162	0	0	ERSUC
Ansião	63.6667	0.00498447	0.361742	200.623	1	0.00568182	ERSUC
Arcos de Valdevez	124	0.00570036	0.277033	175.427	1	0.00223414	Resulima
Arganil	53	0.00454195	0.159159	220.17	0	0	ERSUC
Armamar	41	0.00686422	0.34971	145.683	0	0	Resinorte
Arouca	83.6667	0.00384657	0.254306	259.972	0	0	ERSUC
Arraiolos	47	0.00656883	0.0687386	152.234	0	0	Gesamb
Arronches	20	0.0066335	0.0635627	150.75	0	0	Valnor
Arruda dos Vinhos	73	0.00508109	0.936378	196.808	1	0.0128271	Valorsul
Aveiro	276.333	0.0035781	1.38167	279.478	1	0.005	ERSUC
Avis	34	0.00770276	0.0561084	129.824	0	0	Valnor
Azambuja	110	0.00494116	0.418792	202.382	0	0	Valorsul
Baião	66	0.00336993	0.378158	296.742	1	0.00572967	Resinorte
Barcelos	364	0.00306377	0.960676	326.396	0	0	Resulima
Barrancos	4	0.00231481	0.0237501	432	1	0.00593754	Resialentejo
Barreiro	266	0.0034724	7.3097	287.985	1	0.0274801	Amarsul
Batalha	68	0.00430244	0.660194	232.426	0	0	Valorlis
Beja	136	0.00395671	0.118624	252.735	1	0.000872235	Resialentejo
Belmonte	34	0.00518767	0.286292	192.765	1	0.00842034	Resistrela
Benavente	87	0.00291184	0.166865	343.425	0	0	Ecolezíria
Bombarral	82	0.00645517	0.898236	154.915	0	0	Valorsul
Borba	31	0.00437977	0.213513	228.323	1	0.00688753	Gesamb
Boticas	26	0.004858	0.0807554	205.846	1	0.00310598	Resinorte
Braga	668	0.00367987	3.64231	271.749	0	0	Braval
Cabeceiras de Basto	48	0.0029626	0.198495	337.542	1	0.00413531	Resinorte
Cadaval	93	0.00671238	0.531763	148.978	1	0.00571788	Valorsul
Caldas da Rainha	300	0.00582242	1.1733	171.75	0	0	Valorsul
Caminha	106	0.00655292	0.776443	152.604	0	0	Valorminho
Campo Maior	43	0.00521402	0.173948	191.791	0	0	Valnor
Cantanhede	322.333	0.00889588	0.824382	112.412	1	0.00255754	ERSUC
Cartaxo	86	0.00356299	0.543719	280.663	1	0.00632231	Ecolezíria
Cascais	827	0.00394055	8.49076	253.771	0	0	Tratolixo
Castanheira de Pêra	26.3333	0.00895996	0.393035	111.608	0	0	ERSUC
Castelo Branco	389	0.00724746	0.270479	137.979	2	0.00139064	Valnor
Castelo de Paiva	52	0.00323988	0.452135	308.654	1	0.0086949	Ambisousa
Castelo de Vide	25	0.00793651	0.0943717	126	1	0.00377487	Valnor
Castro Marim	60	0.0092707	0.199442	107.867	1	0.00332403	Algar
Castro Verde	78	0.0108575	0.136977	92.1026	1	0.00175611	Resialentejo
Celorico da Beira	46	0.00631521	0.186069	158.348	1	0.00404498	Resistrela
Celorico de Basto	56	0.00286416	0.309273	349.143	1	0.00552273	Resinorte
Chamusca	78	0.00804538	0.104556	124.295	1	0.00134046	Resitejo
Chaves	145	0.00360159	0.245251	277.655	1	0.00169139	Resinorte
Cinfães	66	0.00342964	0.275816	291.576	1	0.00417903	Resinorte
Coimbra	543	0.00396455	1.71293	252.236	1	0.00315457	ERSUC
Condeixa-a-Nova	81.3333	0.00468213	0.585132	213.578	0	0	ERSUC
Constância	29	0.00725907	0.360831	137.759	0	0	Resitejo
Coruche	82	0.00437917	0.0734951	228.354	1	0.000896282	Ecolezíria
Covilhã	242	0.00494241	0.435565	202.331	1	0.00179986	Resistrela
Crato	39	0.0114202	0.0979727	87.5641	0	0	Valnor
Cuba	17	0.00355054	0.0987855	281.647	1	0.00581091	Amcal
Elvas	164	0.00754474	0.259786	132.543	1	0.00158406	Valnor
Entroncamento	124	0.00604436	9.03132	165.444	0	0	Resitejo
Espinho	95	0.00317917	4.51092	314.547	2	0.0949668	Lipor
Esposende	238	0.00698295	2.4945	143.206	0	0	Resulima
Estarreja	147.667	0.00556079	1.36728	179.831	1	0.00925926	ERSUC
Estremoz	68	0.00507311	0.132347	197.118	1	0.00194628	Gesamb
Évora	216	0.00400274	0.165254	249.829	1	0.000765064	Gesamb
Faro	209	0.00341967	1.03174	292.426	1	0.00493657	Algar
Felgueiras	153	0.00266881	1.32193	374.699	1	0.00864006	Ambisousa
Ferreira do Alentejo	49	0.00610364	0.0755928	163.837	1	0.00154271	Ambilital
Ferreira do Zêzere	83	0.0100851	0.43597	99.1566	1	0.00525265	Resitejo
Figueira da Foz	266.333	0.00436069	0.702726	229.322	1	0.00263852	ERSUC
Figueira de Castelo Rodrigo	35	0.00587643	0.0688204	170.171	1	0.0019663	Resistrela
Figueiró dos Vinhos	33	0.00555462	0.190751	180.03	0	0	ERSUC
Fornos de Algodres	23	0.0047827	0.174971	209.087	1	0.00760746	Resistrela
Fronteira	27	0.00865107	0.108608	115.593	1	0.00402253	Valnor
Fundão	146	0.00524934	0.208512	190.5	1	0.00142816	Resistrela
Gavião	43	0.0116405	0.145966	85.907	1	0.00339455	Valnor
Góis	21.3333	0.00523004	0.0811153	191.203	1	0.00380228	ERSUC
Golegã	55	0.00979519	0.652277	102.091	1	0.0118596	Resitejo
Gondomar	495	0.00297137	3.75398	336.545	1	0.0075838	Lipor
Gouveia	67	0.00507884	0.22288	196.896	1	0.00332657	Planalto Beirão
Grândola	93	0.00629569	0.112599	158.839	1	0.00121074	Ambilital
Guarda	251	0.00621195	0.352479	160.98	1	0.0014043	Resistrela
Guimarães	632	0.0040718	2.62295	245.592	2	0.00830048	Resinorte
Idanha-a-Nova	109	0.0123807	0.0769589	80.7706	1	0.000706045	Valnor
Ílhavo	157.667	0.00410483	2.15982	243.615	1	0.0136986	ERSUC
Lagoa	144	0.00632828	1.63173	158.021	1	0.0113314	Algar
Lagos	252	0.00819619	1.18315	122.008	1	0.00469506	Algar
Lamego	119	0.00464553	0.719381	215.261	1	0.00604522	Resinorte
Leiria	437	0.00344374	0.773451	290.382	1	0.00176991	Valorlis
Lisboa	245	0.000483338	2.44878	2068.95	1	0.009995	Valorsul
Loulé	307	0.00442733	0.402006	225.87	2	0.00261893	Algar
Lourinhã	240	0.009375	1.63077	106.667	0	0	Valorsul
Lousã	65.6667	0.00378897	0.475845	263.924	0	0	ERSUC
Lousada	180	0.00381955	1.87344	261.811	1	0.010408	Ambisousa
Mação	42	0.00622591	0.105005	160.619	0	0	Valnor
Mafra	556	0.0068154	1.90639	146.727	2	0.00685753	Tratolixo
Manteigas	21	0.00652377	0.172159	153.286	1	0.00819807	Resistrela
Marco de Canaveses	159	0.00302316	0.787558	330.78	0	0	Resinorte
Marinha Grande	149	0.00385202	0.796791	259.604	0	0	Valorlis
Marvão	30	0.00917993	0.193673	108.933	0	0	Valnor
Matosinhos	819	0.00471372	13.1208	212.147	4	0.064082	Lipor
Mealhada	110.333	0.00544721	0.993994	183.58	0	0	ERSUC
Mêda	27	0.00558428	0.0943891	179.074	1	0.00349589	Resistrela
Melgaço	64	0.00742977	0.268625	134.594	0	0	Valorminho
Mértola	70	0.0105932	0.0541431	94.4	0	0	Resialentejo
Mesão Frio	20	0.0048391	0.750469	206.65	0	0	Resinorte
Mira	63	0.00513866	0.508065	194.603	0	0	ERSUC
Miranda do Corvo	59	0.00454405	0.468254	220.068	0	0	ERSUC
Moimenta da Beira	35	0.00353393	0.159113	282.971	1	0.00454607	Resinorte
Moita	202	0.00309835	3.65545	322.752	1	0.0180963	Amarsul
Monção	92	0.00496037	0.435379	201.598	1	0.00473238	Valorminho
Monchique	44	0.00797969	0.111308	125.318	0	0	Algar
Mondim de Basto	36	0.00500278	0.209205	199.889	0	0	Resinorte
Monforte	20	0.00638162	0.0475907	156.7	0	0	Valnor
Montalegre	59	0.0061216	0.0732501	163.356	1	0.00124153	Resinorte
Montemor-o-Novo	93	0.0056559	0.0754276	176.806	1	0.00081105	Gesamb
Montemor-o-Velho	121.667	0.00469556	0.531295	212.967	0	0	ERSUC
Montijo	180	0.00328006	0.516321	304.872	1	0.00286845	Amarsul
Mora	29	0.00639612	0.0653227	156.345	4	0.00901002	Gesamb
Moura	80	0.00558153	0.0834672	179.162	0	0	Resialentejo
Mourão	10	0.00391696	0.0358899	255.3	0	0	Gesamb
Murça	31	0.00546159	0.163701	183.097	0	0	Resinorte
Murtosa	45.6667	0.00437546	0.625571	228.547	0	0	ERSUC
Nazaré	85	0.00588032	1.03118	170.059	1	0.0121315	Valorsul
Nisa	67	0.00994508	0.116384	100.552	4	0.0069483	Valnor
Óbidos	403	0.0346905	2.84705	28.8263	1	0.00706464	Valorsul
Odemira	126	0.00498359	0.0732303	200.659	1	0.000581193	Ambilital
Oeiras	532	0.0030725	11.5955	325.468	0	0	Tratolixo
Oleiros	66	0.0124177	0.140101	80.5303	1	0.00212274	Valnor
Oliveira de Azeméis	239	0.00352736	1.48447	283.498	1	0.00621118	ERSUC
Oliveira de Frades	30	0.00297767	0.206398	335.833	1	0.00687994	Planalto Beirão
Oliveira do Bairro	87.3333	0.00372535	1.00383	268.431	0	0	ERSUC
Ourém	159	0.00346164	0.381295	288.881	2	0.00479616	Valorlis
Ourique	30	0.00603743	0.0452277	165.633	0	0	Resialentejo
Ovar	217.333	0.00395734	1.46847	252.695	0	0	ERSUC
Paços de Ferreira	140	0.00245597	1.97211	407.171	1	0.0140865	Ambisousa
Palmela	223	0.00348084	0.479446	287.287	0	0	Amarsul
Pampilhosa da Serra	21.6667	0.00508966	0.0547138	196.477	0	0	ERSUC
Paredes	286	0.00330212	1.82445	302.836	3	0.0191375	Ambisousa
Paredes de Coura	44	0.00496278	0.318402	201.5	0	0	Valorminho
Pedrógão Grande	22.6667	0.00614939	0.175711	162.618	0	0	ERSUC
Penacova	71	0.00483717	0.327189	206.732	0	0	ERSUC
Penafiel	208	0.00293408	0.980023	340.822	1	0.00471165	Ambisousa
Penamacor	25	0.00484496	0.044349	206.4	1	0.00177396	Resistrela
Penedono	22	0.00798548	0.164535	125.227	0	0	Resinorte
Penela	34.3333	0.00598768	0.260101	167.01	0	0	ERSUC
Peniche	191	0.00707119	2.46293	141.419	1	0.0128949	Valorsul
Peso da Régua	95	0.00582465	1.00148	171.684	0	0	Resinorte
Pinhel	53	0.00586608	0.109387	170.472	1	0.0020639	Resistrela
Pombal	169	0.00306065	0.269968	326.728	1	0.00159744	Valorlis
Ponte da Barca	48	0.00414579	0.263577	241.208	0	0	Resulima
Ponte de Lima	129	0.00302746	0.40281	330.31	0	0	Resulima
Ponte de Sor	107	0.00676445	0.127425	147.832	1	0.00119089	Valnor
Portalegre	146	0.00625268	0.32652	159.932	1	0.00223644	Valnor
Portel	30	0.00487646	0.049916	205.067	1	0.00166387	Amcal
Portimão	390	0.00704811	2.14215	141.882	1	0.00549269	Algar
Porto	976	0.00451006	23.5635	221.726	2	0.0482859	Lipor
Porto de Mós	88	0.00361515	0.335878	276.614	0	0	Valorlis
Póvoa de Lanhoso	153	0.00704517	1.13628	141.941	1	0.00742666	Braval
Póvoa de Varzim	215	0.00343368	2.61525	291.233	1	0.012164	Lipor
Proença-a-Nova	85	0.0109114	0.214972	91.6471	1	0.00252908	Valnor
Redondo	28	0.00418348	0.075776	239.036	0	0	Gesamb
Reguengos de Monsaraz	40	0.00383803	0.0862069	260.55	1	0.00215517	Gesamb
Resende	39	0.00365888	0.316173	273.308	0	0	Resinorte
Ribeira de Pena	27	0.00432277	0.124161	231.333	0	0	Resinorte
Rio Maior	112	0.00538772	0.410617	185.607	1	0.00366623	Valorsul
Sabrosa	43	0.00709337	0.274025	140.977	0	0	Resinorte
Sabugal	68	0.00586814	0.0826547	170.412	1	0.00121551	Resistrela
Salvaterra de Magos	82	0.00375132	0.336162	266.573	1	0.00409954	Ecolezíria
Santa Marta de Penaguião	43	0.00623731	0.62067	160.326	0	0	Resinorte
Santarém	399	0.00675733	0.72212	147.987	1	0.00180982	Resitejo
Santiago do Cacém	278	0.00947447	0.262341	105.547	1	0.000943672	Ambilital
Santo Tirso	255	0.00365439	1.86676	273.643	1	0.00732064	Resinorte
São Brás de Alportel	63	0.00596987	0.410771	167.508	0	0	Algar
São João da Madeira	76.3333	0.00352987	9.54167	283.297	0	0	ERSUC
São João da Pesqueira	30	0.00404422	0.112735	247.267	1	0.00375784	Resinorte
Sardoal	24	0.00626796	0.260445	159.542	0	0	Valnor
Seia	142	0.00606345	0.32592	164.923	1	0.00229521	Planalto Beirão
Seixal	489	0.00297842	5.1231	335.748	1	0.0104767	Amarsul
Sernancelhe	40	0.00725821	0.17497	137.775	0	0	Resinorte
Serpa	62	0.00410678	0.0560766	243.5	1	0.000904462	Resialentejo
Sertã	167	0.0109681	0.373828	91.1737	1	0.00223849	Valnor
Sesimbra	150	0.00296045	0.766401	337.787	1	0.00510934	Amarsul
Setúbal	385	0.00326346	1.67151	306.423	0	0	Amarsul
Sever do Vouga	71	0.00591667	0.546154	169.014	0	0	ERSUC
Silves	144	0.00393927	0.211746	253.854	0	0	Algar
Sines	102	0.00741926	0.501722	134.784	1	0.00491884	Ambilital
Sintra	1592	0.00417051	4.987	239.779	0	0	Tratolixo
Sobral de Monte Agraço	55	0.00538846	1.05566	185.582	1	0.0191939	Valorsul
Soure	92.6667	0.00500928	0.35101	199.629	0	0	ERSUC
Sousel	32	0.00678253	0.114564	147.438	0	0	Valnor
Tabuaço	31	0.00503083	0.231585	198.774	0	0	Resinorte
Tarouca	33	0.00422589	0.329736	236.636	0	0	Resinorte
Tavira	190	0.00746181	0.31303	134.016	1	0.00164753	Algar
Terras de Bouro	59	0.00879023	0.212643	113.763	0	0	Braval
Tomar	273	0.00711271	0.777335	140.593	1	0.00284738	Resitejo
Torres Novas	250	0.00701007	0.925926	142.652	1	0.0037037	Resitejo
Torres Vedras	450	0.00569902	1.10524	175.469	1	0.0024561	Valorsul
Trancoso	46	0.0049051	0.127241	203.87	1	0.0027661	Resistrela
Trofa	171	0.00446068	2.37434	224.181	0	0	Resinorte
Vagos	97.6667	0.00426548	0.591919	234.44	0	0	ERSUC
Vale de Cambra	94.6667	0.00424153	0.643991	235.764	0	0	ERSUC
Valença	59	0.00433537	0.503714	230.661	1	0.00853752	Valorminho
Valpaços	70	0.00444501	0.127565	224.971	0	0	Resinorte
Vendas Novas	54	0.00465437	0.242817	214.852	1	0.00449661	Gesamb
Viana do Alentejo	37	0.00689655	0.0939873	145	1	0.0025402	Amcal
Viana do Castelo	495	0.00573063	1.55163	174.501	1	0.0031346	Resulima
Vidigueira	25	0.00439522	0.0789615	227.52	1	0.00315846	Amcal
Vieira do Minho	76	0.00614539	0.351137	162.724	1	0.00462022	Braval
Vila de Rei	174	0.0511915	0.908379	19.5345	0	0	Valnor
Vila do Bispo	52	0.00999231	0.290405	100.077	0	0	Algar
Vila do Conde	506	0.00636806	3.39529	157.034	1	0.00671006	Lipor
Vila Franca de Xira	544	0.00387835	1.70967	257.842	0	0	Valorsul
Vila Nova da Barquinha	48	0.00658075	0.96911	151.958	1	0.0201898	Resitejo
Vila Nova de Cerveira	60	0.00666371	0.553148	150.067	0	0	Valorminho
Vila Nova de Gaia	1175	0.00389723	6.97495	256.592	2	0.0118723	Suldouro
Vila Nova de Poiares	30.6667	0.00429445	0.365079	232.859	1	0.0119048	ERSUC
Vila Pouca de Aguiar	69	0.00552265	0.157869	181.072	0	0	Resinorte
Vila Real	251	0.0049702	0.662619	201.199	1	0.00263992	Resinorte
Vila Real de Santo António	118	0.00618935	1.92653	161.568	0	0	Algar
Vila Velha de Ródão	42	0.0127119	0.127307	78.6667	1	0.00303113	Valnor
Vila Verde	146	0.00307453	0.638475	325.253	0	0	Braval
Vila Viçosa	39	0.00485135	0.200144	206.128	0	0	Gesamb
Viseu	356	0.00362788	0.702031	275.643	1	0.001972	Planalto Beirão
Vizela	81	0.00340236	3.27935	293.914	1	0.0404858	Resinorte
