# Supplementary material for: Dataset of socio-economic and waste collection indicators for Portugal at municipal level
Source: Data Brief. 2018 Dec 28;22:658–61. doi: 10.1016/j.dib.2018.12.069 (PMC6327732; doi:10.1016/j.dib.2018.12.069)
Supplement: Supplementary file 12 — Supplementary material. [file mmc12.xlsx]

## Sheet: Folha1
	Relative acessibility to bring-banks	Acessibility to separate collection services (%)
Source of data	(Calculated)	[5]
Abrantes	0.115366	75
Águeda	0.123971	35
Aguiar da Beira	0.52967	29
Alandroal	0.700581	38
Albergaria-a-Velha	0.198845	39
Albufeira	0.0910809	68
Alcácer do Sal	0.321762	72
Alcanena	0.232401	78
Alcobaça	0.0578909	58
Alcochete	0.428064	86
Alcoutim	0.409864	41
Alenquer	0.0919496	70
Alijó	0.300125	59
Aljezur	0.414089	44
Aljustrel	8.92593	75
Almada	0.0578493	89
Almeida	0.309371	35
Almeirim	0.189913	69
Almodôvar	0.305838	64
Alpiarça	0.51828	61
Alter do Chão	1.05702	82
Alvaiázere	0.201337	23
Alvito	3.34722	76
Amadora	0.211589	99
Amarante	0.0977688	44
Amares	0.592138	43
Anadia	0.194355	41
Ansião	0.156799	30
Arcos de Valdevez	0.380126	28
Arganil	0.244919	27
Armamar	0.757862	54
Arouca	0.333333	20
Arraiolos	0.460803	72
Arronches	0.987705	56
Arruda dos Vinhos	0.22377	66
Aveiro	0.0849788	74
Avis	0.552752	54
Azambuja	0.189168	66
Baião	0.193886	27
Barcelos	0.0792763	45
Barrancos	4.38182	54
Barreiro	0.131982	96
Batalha	0.169004	36
Beja	0.198354	82
Belmonte	0.50104	60
Benavente	0.185813	73
Bombarral	0.256111	73
Borba	0.879562	74
Boticas	0.449627	33
Braga	0.407095	84
Cabeceiras de Basto	0.383148	25
Cadaval	0.249741	59
Caldas da Rainha	0.0904315	72
Caminha	0.27765	61
Campo Maior	0.785016	77
Cantanhede	0.197218	62
Cartaxo	0.155685	60
Cascais	0.0395991	95
Castanheira de Pêra	0.252092	35
Castelo Branco	0.119662	81
Castelo de Paiva	0.490835	32
Castelo de Vide	0.65847	67
Castro Marim	0.435805	65
Castro Verde	0.554023	86
Celorico da Beira	0.245668	50
Celorico de Basto	0.248967	16
Chamusca	0.51828	64
Chaves	0.127244	47
Cinfães	0.381329	27
Coimbra	0.0438581	70
Condeixa-a-Nova	0.213463	57
Constância	0.506303	67
Coruche	0.147131	33
Covilhã	0.136312	69
Crato	1.15311	83
Cuba	1.14218	84
Elvas	0.308579	73
Entroncamento	0.4319	98
Espinho	0.314621	79
Esposende	0.158344	71
Estarreja	0.248198	58
Estremoz	0.273553	56
Évora	0.113519	82
Faro	0.101006	75
Felgueiras	0.134187	49
Ferreira do Alentejo	0.420593	77
Ferreira do Zêzere	0.17202	28
Figueira da Foz	0.0970209	63
Figueira de Castelo Rodrigo	0.398347	63
Figueiró dos Vinhos	0.220898	24
Fornos de Algodres	0.388084	41
Fronteira	1	79
Fundão	0.12598	56
Gavião	0.466151	72
Góis	0.325236	18
Golegã	0.772436	93
Gondomar	0.0771694	84
Gouveia	0.225867	46
Grândola	0.227788	58
Guarda	0.104601	71
Guimarães	0.478175	74
Idanha-a-Nova	0.243189	75
Ílhavo	0.167594	62
Lagoa	0.151477	71
Lagos	0.194198	86
Lamego	0.165182	54
Leiria	0.0464086	53
Lisboa	0.231064	98
Loulé	0.173882	68
Lourinhã	0.239801	70
Lousã	0.126642	53
Lousada	0.141432	57
Mação	0.151572	38
Mafra	0.0622739	82
Manteigas	0.836806	71
Marco de Canaveses	0.119603	40
Marinha Grande	0.161312	65
Marvão	0.5553	17
Matosinhos	0.0815567	97
Mealhada	0.265419	51
Mêda	0.605528	49
Melgaço	0.335655	29
Mértola	0.214795	56
Mesão Frio	0.68661	45
Mira	0.306616	37
Miranda do Corvo	0.223978	37
Moimenta da Beira	0.275429	41
Moita	0.142435	92
Monção	0.2	32
Monchique	0.521645	41
Mondim de Basto	0.353372	38
Monforte	1.36158	60
Montalegre	0.252092	26
Montemor-o-Novo	0.220293	65
Montemor-o-Velho	0.211775	38
Montijo	0.144832	82
Mora	0.755486	65
Moura	0.369066	79
Mourão	2.11404	77
Murça	0.491837	51
Murtosa	0.567059	36
Nazaré	0.364599	89
Nisa	0.673184	74
Óbidos	0.266004	86
Odemira	0.148857	48
Oeiras	0.118253	98
Oleiros	0.310167	51
Oliveira de Azeméis	0.101474	49
Oliveira de Frades	0.285207	27
Oliveira do Bairro	0.256656	42
Ourém	0.0900935	34
Ourique	0.283863	56
Ovar	0.109845	56
Paços de Ferreira	0.116033	56
Palmela	0.0813365	62
Pampilhosa da Serra	0.25803	14
Paredes	0.119248	57
Paredes de Coura	0.362406	22
Pedrógão Grande	0.309769	24
Penacova	0.211589	36
Penafiel	0.143881	42
Penamacor	0.409168	49
Penedono	0.635884	58
Penela	0.487854	24
Peniche	0.199503	85
Peso da Régua	0.312987	66
Pinhel	0.240759	39
Pombal	0.0644041	27
Ponte da Barca	0.629243	30
Ponte de Lima	0.178651	25
Ponte de Sor	0.164057	60
Portalegre	0.185385	68
Portel	3.44286	82
Portimão	0.293902	93
Porto	0.0734085	98
Porto de Mós	0.141598	40
Póvoa de Lanhoso	0.242455	51
Póvoa de Varzim	0.149041	83
Proença-a-Nova	0.333795	47
Redondo	0.511677	60
Reguengos de Monsaraz	0.407095	69
Resende	0.257754	28
Ribeira de Pena	0.357037	26
Rio Maior	0.103969	59
Sabrosa	0.371914	48
Sabugal	0.22212	43
Salvaterra de Magos	0.196735	43
Santa Marta de Penaguião	1.04329	54
Santarém	0.0736328	67
Santiago do Cacém	0.131121	73
Santo Tirso	0.128191	58
São Brás de Alportel	0.400998	58
São João da Madeira	0.634211	86
São João da Pesqueira	0.505241	52
Sardoal	0.344778	36
Seia	0.230181	51
Seixal	0.100964	86
Sernancelhe	0.899254	55
Serpa	0.622739	70
Sertã	0.12359	40
Sesimbra	0.116201	70
Setúbal	0.0677157	89
Sever do Vouga	0.464355	37
Silves	0.131335	63
Sines	0.706745	85
Sintra	0.0374049	95
Sobral de Monte Agraço	0.345768	63
Soure	0.221101	39
Sousel	0.767516	68
Tabuaço	0.587805	50
Tarouca	0.453008	49
Tavira	0.170922	71
Terras de Bouro	0.646113	38
Tomar	0.0966707	54
Torres Novas	0.131192	72
Torres Vedras	0.0694524	72
Trancoso	0.158866	39
Trofa	0.38746	74
Vagos	0.148857	46
Vale de Cambra	0.33059	35
Valença	0.273553	39
Valpaços	0.20902	36
Vendas Novas	0.343795	66
Viana do Alentejo	0.750779	84
Viana do Castelo	0.119662	67
Vidigueira	20.0833	73
Vieira do Minho	0.291768	33
Vila de Rei	0.38254	79
Vila do Bispo	0.472549	61
Vila do Conde	0.115754	87
Vila Franca de Xira	0.0836806	95
Vila Nova da Barquinha	0.616368	77
Vila Nova de Cerveira	0.299751	32
Vila Nova de Gaia	0.0370655	86
Vila Nova de Poiares	0.208478	24
Vila Pouca de Aguiar	0.252092	37
Vila Real	0.128328	69
Vila Real de Santo António	0.400332	90
Vila Velha de Ródão	0.74613	66
Vila Verde	0.611675	31
Vila Viçosa	0.622739	79
Viseu	0.0793285	53
Vizela	5.60465	71
